# Supplementary material for: Single‐Cell Insights Into Cellular Response in Abdominal Aortic Occlusion‐Induced Hippocampal Injury
Source: CNS Neurosci Ther. 2025 Jan 20;31(1):e70154. doi: 10.1111/cns.70154 (PMC11746957; doi:10.1111/cns.70154)
Supplement: Supplementary file 2 — Table S1. Differentially expressed gene markers of single‐cell clusters. This table lists the key gene markers identified for different cell clusters in a single‐cell analysis. For each gene, the statistical significance (p_val, p_val_adj), average log2 fold change (avg_log2FC), and the expression percentages in the two groups (pct.1 and pct.2) are provided. The “cluster” column indicates the associated cell type, while the “gene” column specifies the gene names. [file CNS-31-e70154-s002.xlsx]

## Sheet: Gene markers of celltypes
	p_val	avg_log2FC	pct.1	pct.2	p_val_adj	cluster	gene
Gm32647	0	1.90766	0.293	0.063	0	Inhibitory neuron	Gm32647
Kcnq5	0	1.90495	0.678	0.301	0	Inhibitory neuron	Kcnq5
Trps1	0	1.85575	0.496	0.135	0	Inhibitory neuron	Trps1
Nectin3	0	1.66193	0.401	0.063	0	Inhibitory neuron	Nectin3
Mgat4c	0	1.56543	0.605	0.226	0	Inhibitory neuron	Mgat4c
Hs3st4	0	1.565	0.539	0.16	0	Inhibitory neuron	Hs3st4
Trhde	0	1.4634	0.407	0.112	0	Inhibitory neuron	Trhde
Grik4	0	1.33564	0.43	0.11	0	Inhibitory neuron	Grik4
Slit2	0	1.32872	0.398	0.113	0	Inhibitory neuron	Slit2
Khdrbs3	0	1.29088	0.669	0.296	0	Inhibitory neuron	Khdrbs3
Galnt3	0	1.28485	0.256	0.046	0	Inhibitory neuron	Galnt3
Fam19a1	0	1.27329	0.651	0.348	0	Inhibitory neuron	Fam19a1
9530059O14Rik	0	1.24009	0.413	0.145	0	Inhibitory neuron	9530059O14Rik
Dock4	0	1.22937	0.808	0.477	0	Inhibitory neuron	Dock4
Akap13	0	1.22165	0.358	0.093	0	Inhibitory neuron	Akap13
Cpne7	0	1.11155	0.462	0.182	0	Inhibitory neuron	Cpne7
Peak1	0	1.10894	0.394	0.149	0	Inhibitory neuron	Peak1
Mndal	0	1.07252	0.179	0.012	0	Inhibitory neuron	Mndal
Prkca	0	1.07177	0.509	0.22	0	Inhibitory neuron	Prkca
Spock1	0	1.04234	0.392	0.133	0	Inhibitory neuron	Spock1
Cpne4	0	1.04099	0.318	0.103	0	Inhibitory neuron	Cpne4
Ccbe1	0	1.03548	0.231	0.048	0	Inhibitory neuron	Ccbe1
Rnf182	0	1.02964	0.263	0.066	0	Inhibitory neuron	Rnf182
Unc5c	0	0.996419	0.571	0.276	0	Inhibitory neuron	Unc5c
Socs2	0	0.980638	0.224	0.054	0	Inhibitory neuron	Socs2
Raver2	0	0.960025	0.276	0.076	0	Inhibitory neuron	Raver2
Neto1	0	0.951221	0.375	0.155	0	Inhibitory neuron	Neto1
Cadps	0	0.942931	0.681	0.415	0	Inhibitory neuron	Cadps
Shisa6	0	0.937573	0.465	0.215	0	Inhibitory neuron	Shisa6
Arhgef26	0	0.937065	0.212	0.061	0	Inhibitory neuron	Arhgef26
Zbtb20	0	0.935643	0.837	0.576	0	Inhibitory neuron	Zbtb20
Frmpd4	0	0.933427	0.685	0.421	0	Inhibitory neuron	Frmpd4
AC129186.1	0	0.923944	0.286	0.09	0	Inhibitory neuron	AC129186.1
Elavl2	0	0.920452	0.328	0.111	0	Inhibitory neuron	Elavl2
Nrip3	0	0.919143	0.246	0.082	0	Inhibitory neuron	Nrip3
Gm21949	0	0.899017	0.676	0.411	0	Inhibitory neuron	Gm21949
Ccnd2	0	0.892566	0.319	0.125	0	Inhibitory neuron	Ccnd2
Dcc	0	0.887867	0.631	0.361	0	Inhibitory neuron	Dcc
Nwd2	0	0.886707	0.24	0.089	0	Inhibitory neuron	Nwd2
Efr3b	0	0.870428	0.265	0.091	0	Inhibitory neuron	Efr3b
Pkp2	0	0.870125	0.282	0.092	0	Inhibitory neuron	Pkp2
Pde4d	0	0.869795	0.569	0.329	0	Inhibitory neuron	Pde4d
Cntnap5c	0	0.868291	0.303	0.129	0	Inhibitory neuron	Cntnap5c
Cacna1c	0	0.862974	0.517	0.266	0	Inhibitory neuron	Cacna1c
2010111I01Rik	0	0.857039	0.367	0.153	0	Inhibitory neuron	2010111I01Rik
Nrp1	0	0.853258	0.56	0.297	0	Inhibitory neuron	Nrp1
4930447C04Rik	0	0.849734	0.198	0.057	0	Inhibitory neuron	4930447C04Rik
Nrxn3	0	0.839914	0.893	0.668	0	Inhibitory neuron	Nrxn3
Nptxr	0	0.832569	0.607	0.342	0	Inhibitory neuron	Nptxr
Clmp	0	0.824515	0.195	0.065	0	Inhibitory neuron	Clmp
Sv2b	0	0.822413	0.499	0.241	0	Inhibitory neuron	Sv2b
Chgb	0	0.821556	0.631	0.398	0	Inhibitory neuron	Chgb
Ryr3	0	0.818071	0.654	0.387	0	Inhibitory neuron	Ryr3
Cacna1a	0	0.798334	0.448	0.235	0	Inhibitory neuron	Cacna1a
Focad	0	0.789894	0.372	0.167	0	Inhibitory neuron	Focad
Gpcpd1	0	0.781326	0.536	0.287	0	Inhibitory neuron	Gpcpd1
Cachd1	0	0.78104	0.222	0.076	0	Inhibitory neuron	Cachd1
Stim2	0	0.768784	0.481	0.26	0	Inhibitory neuron	Stim2
Opcml	0	0.752211	0.88	0.71	0	Inhibitory neuron	Opcml
Parp8	0	0.741047	0.266	0.1	0	Inhibitory neuron	Parp8
Rapgef2	0	0.73867	0.503	0.288	0	Inhibitory neuron	Rapgef2
Dock9	0	0.737828	0.481	0.249	0	Inhibitory neuron	Dock9
Robo1	0	0.726391	0.469	0.247	0	Inhibitory neuron	Robo1
Nin	0	0.723506	0.35	0.164	0	Inhibitory neuron	Nin
9530026P05Rik	0	0.714586	0.121	0.026	0	Inhibitory neuron	9530026P05Rik
Epha4	0	0.658824	0.73	0.485	0	Inhibitory neuron	Epha4
Snhg11	0	0.633573	0.978	0.794	0	Inhibitory neuron	Snhg11
Slc17a7	0	0.611768	0.851	0.634	0	Inhibitory neuron	Slc17a7
Homer3	0	0.571521	0.117	0.022	0	Inhibitory neuron	Homer3
Ptgs2	0	0.531351	0.107	0.019	0	Inhibitory neuron	Ptgs2
Bok	0	0.513652	0.113	0.024	0	Inhibitory neuron	Bok
Kcnh7	0	-1.62163	0.14	0.348	0	Inhibitory neuron	Kcnh7
Sparcl1	0	-1.72677	0.385	0.574	0	Inhibitory neuron	Sparcl1
Susd6	5.79876e-307	0.775632	0.319	0.146	1.71046e-302	Inhibitory neuron	Susd6
Ak5	1.6987e-303	0.697856	0.425	0.224	5.01067e-299	Inhibitory neuron	Ak5
Clstn2	3.65994e-303	0.725125	0.529	0.313	1.07957e-298	Inhibitory neuron	Clstn2
Chrm3	3.91148e-303	0.6616	0.487	0.269	1.15377e-298	Inhibitory neuron	Chrm3
Nkain3	8.19515e-303	0.777508	0.369	0.182	2.41732e-298	Inhibitory neuron	Nkain3
mt-Co1	1.83461e-302	-1.05755	0.848	0.878	5.41154e-298	Inhibitory neuron	mt-Co1
Camk1d	5.89041e-301	0.78344	0.458	0.258	1.73749e-296	Inhibitory neuron	Camk1d
Ntm	7.00672e-300	-1.32975	0.227	0.425	2.06677e-295	Inhibitory neuron	Ntm
Nav3	2.66358e-299	0.656994	0.727	0.521	7.85676e-295	Inhibitory neuron	Nav3
Adam11	1.8896e-297	0.654193	0.277	0.118	5.57376e-293	Inhibitory neuron	Adam11
Nell2	5.52266e-294	0.501257	0.794	0.578	1.62902e-289	Inhibitory neuron	Nell2
Thsd7b	1.12966e-293	0.673188	0.283	0.122	3.33217e-289	Inhibitory neuron	Thsd7b
Dgkb	3.04742e-292	0.742882	0.531	0.323	8.98899e-288	Inhibitory neuron	Dgkb
Smoc2	6.39905e-292	0.582382	0.174	0.056	1.88753e-287	Inhibitory neuron	Smoc2
Lpl	6.92742e-290	0.649258	0.165	0.052	2.04338e-285	Inhibitory neuron	Lpl
Adamts9	4.01888e-289	0.531991	0.106	0.024	1.18545e-284	Inhibitory neuron	Adamts9
Klhl2	2.88261e-287	0.677771	0.444	0.242	8.50283e-283	Inhibitory neuron	Klhl2
Dmxl2	4.08309e-283	0.662029	0.451	0.249	1.20439e-278	Inhibitory neuron	Dmxl2
Map4k3	7.71704e-283	0.681187	0.374	0.189	2.27629e-278	Inhibitory neuron	Map4k3
Ly6e	2.08813e-282	0.662554	0.368	0.185	6.15935e-278	Inhibitory neuron	Ly6e
Galnt17	3.90256e-282	0.594931	0.584	0.362	1.15114e-277	Inhibitory neuron	Galnt17
Brinp2	2.60888e-280	0.679806	0.27	0.116	7.69541e-276	Inhibitory neuron	Brinp2
Nptx1	9.2314e-280	0.620703	0.535	0.318	2.72299e-275	Inhibitory neuron	Nptx1
Kcnc2	1.04088e-278	0.538372	0.333	0.157	3.07027e-274	Inhibitory neuron	Kcnc2
Thsd4	4.24973e-278	0.67273	0.19	0.068	1.25354e-273	Inhibitory neuron	Thsd4
Ptprg	1.0045e-276	0.662294	0.471	0.268	2.96298e-272	Inhibitory neuron	Ptprg
Meg3	3.12122e-273	0.298277	0.996	0.95	9.20666e-269	Inhibitory neuron	Meg3
Gls	7.68425e-273	0.579863	0.708	0.505	2.26662e-268	Inhibitory neuron	Gls
Nlgn1	7.92752e-271	0.556249	0.83	0.677	2.33838e-266	Inhibitory neuron	Nlgn1
Fgfr1	2.28875e-270	0.574808	0.371	0.186	6.75112e-266	Inhibitory neuron	Fgfr1
Rapgef4	4.06074e-269	0.724113	0.466	0.269	1.1978e-264	Inhibitory neuron	Rapgef4
Epha6	6.85658e-267	0.643167	0.749	0.563	2.02249e-262	Inhibitory neuron	Epha6
Slc4a7	1.3728e-264	0.605525	0.342	0.168	4.04934e-260	Inhibitory neuron	Slc4a7
Kit	7.43887e-263	0.509248	0.238	0.097	2.19424e-258	Inhibitory neuron	Kit
Neurod6	1.30503e-260	0.646451	0.267	0.117	3.84944e-256	Inhibitory neuron	Neurod6
Aak1	9.53391e-257	0.668679	0.506	0.307	2.81222e-252	Inhibitory neuron	Aak1
Sema3e	9.61542e-255	0.650762	0.284	0.131	2.83626e-250	Inhibitory neuron	Sema3e
6530403H02Rik	1.04623e-251	0.677537	0.156	0.052	3.08608e-247	Inhibitory neuron	6530403H02Rik
Ryr2	2.88118e-250	0.53664	0.663	0.452	8.49863e-246	Inhibitory neuron	Ryr2
Tmem178b	3.74738e-249	0.638148	0.421	0.234	1.10537e-244	Inhibitory neuron	Tmem178b
Lrrtm4	5.3231e-249	-1.28172	0.464	0.588	1.57015e-244	Inhibitory neuron	Lrrtm4
Gpm6b	3.29012e-244	0.453329	0.763	0.567	9.70487e-240	Inhibitory neuron	Gpm6b
Tead1	5.38125e-243	0.752213	0.213	0.087	1.58731e-238	Inhibitory neuron	Tead1
Hectd2	7.81597e-243	0.60352	0.334	0.168	2.30548e-238	Inhibitory neuron	Hectd2
mt-Co2	1.28416e-242	-1.07581	0.738	0.787	3.78789e-238	Inhibitory neuron	mt-Co2
Slc9a2	1.41816e-241	0.548567	0.142	0.045	4.18316e-237	Inhibitory neuron	Slc9a2
Plch2	2.95813e-238	0.503417	0.148	0.049	8.72561e-234	Inhibitory neuron	Plch2
Asph	1.60938e-237	0.639764	0.324	0.164	4.74718e-233	Inhibitory neuron	Asph
Ptprd	5.41068e-234	-0.899268	0.682	0.753	1.59599e-229	Inhibitory neuron	Ptprd
Erc2	1.23101e-233	0.505536	0.691	0.491	3.63111e-229	Inhibitory neuron	Erc2
Gria2	3.26438e-232	0.365143	0.951	0.845	9.62895e-228	Inhibitory neuron	Gria2
Snap91	1.16458e-230	0.646854	0.463	0.278	3.43518e-226	Inhibitory neuron	Snap91
Myo5b	2.93515e-230	0.546819	0.191	0.075	8.65781e-226	Inhibitory neuron	Myo5b
Psap	1.67281e-228	-0.639783	0.783	0.831	4.93429e-224	Inhibitory neuron	Psap
Tenm4	8.23726e-223	0.588796	0.478	0.291	2.42975e-218	Inhibitory neuron	Tenm4
Rims1	1.01339e-222	0.541173	0.663	0.471	2.98918e-218	Inhibitory neuron	Rims1
Bicc1	5.01126e-222	0.599596	0.144	0.049	1.47817e-217	Inhibitory neuron	Bicc1
Cabp1	4.12772e-221	0.532746	0.157	0.057	1.21755e-216	Inhibitory neuron	Cabp1
Pde1a	1.50311e-220	0.584052	0.414	0.236	4.43374e-216	Inhibitory neuron	Pde1a
Synj1	6.43937e-219	0.534087	0.538	0.345	1.89942e-214	Inhibitory neuron	Synj1
Rbfox1	1.89979e-218	0.495393	0.841	0.694	5.6038e-214	Inhibitory neuron	Rbfox1
Cpne6	2.59091e-218	0.568077	0.354	0.189	7.64242e-214	Inhibitory neuron	Cpne6
Cpeb1	5.88724e-218	0.522029	0.313	0.159	1.73656e-213	Inhibitory neuron	Cpeb1
Flrt3	2.39552e-215	0.563537	0.218	0.094	7.06605e-211	Inhibitory neuron	Flrt3
Dock10	1.80558e-214	-1.45717	0.098	0.255	5.32591e-210	Inhibitory neuron	Dock10
Tgfbr3	1.46963e-212	0.53064	0.198	0.082	4.33498e-208	Inhibitory neuron	Tgfbr3
Slc4a4	4.12492e-212	-1.41246	0.086	0.239	1.21673e-207	Inhibitory neuron	Slc4a4
Rbfox2	8.12204e-210	0.530534	0.447	0.268	2.39576e-205	Inhibitory neuron	Rbfox2
Pcnx	8.88984e-210	0.565928	0.401	0.231	2.62224e-205	Inhibitory neuron	Pcnx
Sec61a2	1.82075e-209	0.546004	0.451	0.272	5.37066e-205	Inhibitory neuron	Sec61a2
Msra	2.98116e-207	0.523124	0.434	0.255	8.79351e-203	Inhibitory neuron	Msra
Cdk14	4.08025e-207	0.594458	0.476	0.297	1.20355e-202	Inhibitory neuron	Cdk14
Dpf3	3.64651e-205	0.487044	0.12	0.038	1.07561e-200	Inhibitory neuron	Dpf3
Rnf112	4.65409e-205	0.506562	0.337	0.179	1.37282e-200	Inhibitory neuron	Rnf112
Cntn5	9.88204e-205	-1.45899	0.142	0.297	2.91491e-200	Inhibitory neuron	Cntn5
Nnat	1.20438e-204	0.666651	0.348	0.192	3.55257e-200	Inhibitory neuron	Nnat
Nmrk1	3.62035e-203	0.47764	0.103	0.03	1.06789e-198	Inhibitory neuron	Nmrk1
Cntnap5a	3.7422e-203	-1.30708	0.12	0.275	1.10384e-198	Inhibitory neuron	Cntnap5a
Iqsec3	5.89458e-203	0.609532	0.178	0.072	1.73872e-198	Inhibitory neuron	Iqsec3
Ogfrl1	1.73459e-202	0.54804	0.287	0.144	5.11653e-198	Inhibitory neuron	Ogfrl1
Golm1	1.55462e-201	0.494996	0.182	0.074	4.58567e-197	Inhibitory neuron	Golm1
Prkg1	1.70182e-200	0.576798	0.472	0.298	5.01986e-196	Inhibitory neuron	Prkg1
Lingo1	3.55542e-199	0.504163	0.434	0.258	1.04874e-194	Inhibitory neuron	Lingo1
mt-Atp6	4.95103e-199	-1.04284	0.584	0.663	1.46041e-194	Inhibitory neuron	mt-Atp6
Tspan17	9.58788e-198	0.463066	0.118	0.038	2.82814e-193	Inhibitory neuron	Tspan17
2900026A02Rik	3.01553e-195	0.512582	0.177	0.072	8.89491e-191	Inhibitory neuron	2900026A02Rik
Luzp2	5.99746e-195	0.545192	0.263	0.13	1.76907e-190	Inhibitory neuron	Luzp2
Lrrn2	1.72775e-192	0.476337	0.457	0.278	5.09633e-188	Inhibitory neuron	Lrrn2
Lamb1	2.43545e-192	0.508103	0.173	0.07	7.18386e-188	Inhibitory neuron	Lamb1
Cacna2d3	3.97079e-192	0.532664	0.466	0.292	1.17126e-187	Inhibitory neuron	Cacna2d3
Fstl5	2.40395e-191	0.571792	0.193	0.083	7.09093e-187	Inhibitory neuron	Fstl5
Tenm3	3.0278e-191	-1.36644	0.161	0.314	8.93111e-187	Inhibitory neuron	Tenm3
Chka	2.76579e-188	0.489627	0.455	0.282	8.15824e-184	Inhibitory neuron	Chka
Kdm7a	2.72849e-186	0.520852	0.357	0.203	8.04822e-182	Inhibitory neuron	Kdm7a
Car4	1.60104e-184	0.373738	0.114	0.037	4.72258e-180	Inhibitory neuron	Car4
Kcnq2	2.30746e-183	0.505586	0.425	0.257	6.80632e-179	Inhibitory neuron	Kcnq2
Amph	1.66553e-182	0.523988	0.435	0.268	4.91282e-178	Inhibitory neuron	Amph
Dgkg	1.85291e-182	0.565704	0.421	0.257	5.46554e-178	Inhibitory neuron	Dgkg
Enox1	9.71689e-182	0.533489	0.411	0.248	2.86619e-177	Inhibitory neuron	Enox1
Gpc1	2.15672e-181	0.435194	0.182	0.078	6.36167e-177	Inhibitory neuron	Gpc1
Runx1t1	8.15445e-180	0.53014	0.316	0.172	2.40532e-175	Inhibitory neuron	Runx1t1
Ptprz1	1.16897e-178	-1.42546	0.108	0.249	3.44812e-174	Inhibitory neuron	Ptprz1
Adcyap1r1	1.36834e-177	-1.05956	0.076	0.213	4.03619e-173	Inhibitory neuron	Adcyap1r1
Nr4a3	1.51933e-177	0.492052	0.111	0.037	4.48156e-173	Inhibitory neuron	Nr4a3
Nrp2	4.89651e-177	0.528286	0.25	0.124	1.44432e-172	Inhibitory neuron	Nrp2
Sfswap	5.01607e-177	0.500595	0.296	0.159	1.47959e-172	Inhibitory neuron	Sfswap
Adora1	2.05583e-176	0.523136	0.372	0.218	6.06407e-172	Inhibitory neuron	Adora1
Camk4	1.01864e-175	0.593193	0.288	0.154	3.00469e-171	Inhibitory neuron	Camk4
mt-Co3	5.35618e-174	-0.924461	0.593	0.662	1.57991e-169	Inhibitory neuron	mt-Co3
Psme4	1.75091e-173	0.485293	0.477	0.309	5.16466e-169	Inhibitory neuron	Psme4
Aff3	1.29611e-171	0.530629	0.336	0.191	3.82314e-167	Inhibitory neuron	Aff3
Nktr	4.44953e-171	0.455258	0.588	0.411	1.31248e-166	Inhibitory neuron	Nktr
Ubr5	5.83367e-171	0.444212	0.495	0.32	1.72076e-166	Inhibitory neuron	Ubr5
Pcsk2	7.24282e-171	0.52085	0.563	0.389	2.13641e-166	Inhibitory neuron	Pcsk2
Adcy1	8.23381e-171	-0.92031	0.185	0.337	2.42873e-166	Inhibitory neuron	Adcy1
Zdhhc23	1.05254e-170	0.465775	0.191	0.085	3.10469e-166	Inhibitory neuron	Zdhhc23
Plxna1	1.5942e-170	0.460299	0.211	0.099	4.70242e-166	Inhibitory neuron	Plxna1
Rc3h2	2.14813e-170	0.464074	0.423	0.26	6.33635e-166	Inhibitory neuron	Rc3h2
Ints6	7.5971e-170	0.459246	0.327	0.184	2.24092e-165	Inhibitory neuron	Ints6
Mas1	2.3493e-169	0.449497	0.157	0.064	6.92973e-165	Inhibitory neuron	Mas1
Ptprs	2.19329e-168	0.40931	0.632	0.451	6.46956e-164	Inhibitory neuron	Ptprs
Syn2	6.53326e-168	0.493389	0.588	0.418	1.92711e-163	Inhibitory neuron	Syn2
Pabpn1	3.58463e-165	0.43434	0.641	0.468	1.05736e-160	Inhibitory neuron	Pabpn1
Cnksr2	1.75567e-164	0.437677	0.635	0.462	5.17871e-160	Inhibitory neuron	Cnksr2
Olfml2b	4.83583e-164	0.394633	0.151	0.061	1.42642e-159	Inhibitory neuron	Olfml2b
Cdh11	7.51337e-164	0.468748	0.405	0.248	2.21622e-159	Inhibitory neuron	Cdh11
Stard5	8.63619e-164	0.58053	0.118	0.043	2.54742e-159	Inhibitory neuron	Stard5
Rps6ka3	1.56032e-163	0.560681	0.241	0.123	4.60246e-159	Inhibitory neuron	Rps6ka3
Slit1	3.39866e-163	0.481769	0.36	0.212	1.0025e-158	Inhibitory neuron	Slit1
Cpe	4.62977e-163	0.283278	0.843	0.694	1.36564e-158	Inhibitory neuron	Cpe
Mirg	1.10172e-162	0.448207	0.272	0.144	3.24974e-158	Inhibitory neuron	Mirg
Cdh9	1.69456e-162	0.417685	0.281	0.149	4.99845e-158	Inhibitory neuron	Cdh9
Dnajc6	6.02244e-161	0.537826	0.327	0.188	1.77644e-156	Inhibitory neuron	Dnajc6
Smg1	4.54685e-160	0.460148	0.404	0.248	1.34118e-155	Inhibitory neuron	Smg1
Snap25	6.9273e-160	0.445192	0.688	0.532	2.04335e-155	Inhibitory neuron	Snap25
C1ql3	8.08828e-160	-0.979952	0.115	0.252	2.3858e-155	Inhibitory neuron	C1ql3
Abl2	9.55102e-159	0.514175	0.292	0.161	2.81726e-154	Inhibitory neuron	Abl2
Islr2	7.7131e-158	0.385741	0.317	0.177	2.27513e-153	Inhibitory neuron	Islr2
Madd	7.91931e-158	0.482565	0.307	0.173	2.33596e-153	Inhibitory neuron	Madd
Cntnap2	2.87499e-157	0.443686	0.662	0.499	8.48035e-153	Inhibitory neuron	Cntnap2
Prkag2	3.38747e-157	0.480767	0.307	0.173	9.99203e-153	Inhibitory neuron	Prkag2
Traf3	3.81963e-157	0.451354	0.17	0.075	1.12668e-152	Inhibitory neuron	Traf3
Sh3gl2	8.51051e-157	0.476799	0.354	0.211	2.51034e-152	Inhibitory neuron	Sh3gl2
Kpnb1	8.96311e-157	0.479601	0.382	0.232	2.64385e-152	Inhibitory neuron	Kpnb1
Tia1	1.02073e-156	0.399048	0.661	0.486	3.01085e-152	Inhibitory neuron	Tia1
Efr3a	1.68546e-156	0.457346	0.4	0.248	4.97161e-152	Inhibitory neuron	Efr3a
Oxr1	6.30554e-155	0.468138	0.517	0.354	1.85994e-150	Inhibitory neuron	Oxr1
Osbpl6	6.50923e-154	0.454512	0.42	0.265	1.92003e-149	Inhibitory neuron	Osbpl6
Sulf2	7.63163e-154	0.3834	0.261	0.138	2.2511e-149	Inhibitory neuron	Sulf2
Tanc1	8.31472e-153	0.473451	0.313	0.179	2.45259e-148	Inhibitory neuron	Tanc1
Nrcam	1.6243e-151	0.385032	0.671	0.501	4.79121e-147	Inhibitory neuron	Nrcam
Prkab2	3.41195e-150	0.501929	0.224	0.114	1.00642e-145	Inhibitory neuron	Prkab2
Hdac4	6.87555e-150	0.443721	0.196	0.094	2.02808e-145	Inhibitory neuron	Hdac4
Celf2	1.11496e-149	0.279706	0.93	0.824	3.28878e-145	Inhibitory neuron	Celf2
Ptprt	3.02802e-148	-1.15451	0.047	0.158	8.93174e-144	Inhibitory neuron	Ptprt
Magi3	3.90728e-146	0.506172	0.262	0.143	1.15253e-141	Inhibitory neuron	Magi3
Mef2c	9.28962e-146	-1.09392	0.101	0.226	2.74016e-141	Inhibitory neuron	Mef2c
Slc6a1	3.63141e-145	-1.10158	0.07	0.187	1.07116e-140	Inhibitory neuron	Slc6a1
Psd3	3.85063e-145	0.447626	0.419	0.268	1.13582e-140	Inhibitory neuron	Psd3
Zmynd8	1.11157e-144	0.484676	0.352	0.214	3.2788e-140	Inhibitory neuron	Zmynd8
Kcnma1	6.69e-144	0.380834	0.617	0.451	1.97335e-139	Inhibitory neuron	Kcnma1
Slc24a2	9.76724e-143	0.369236	0.671	0.516	2.88104e-138	Inhibitory neuron	Slc24a2
Dlat	1.00519e-142	0.471353	0.21	0.106	2.965e-138	Inhibitory neuron	Dlat
Adarb2	2.53459e-142	-1.51965	0.08	0.196	7.47629e-138	Inhibitory neuron	Adarb2
Chd4	5.16821e-142	0.398195	0.527	0.364	1.52447e-137	Inhibitory neuron	Chd4
Afdn	2.91781e-141	0.411964	0.426	0.275	8.60666e-137	Inhibitory neuron	Afdn
Cyfip1	8.20676e-141	0.443858	0.354	0.216	2.42075e-136	Inhibitory neuron	Cyfip1
Sgk1	1.04088e-140	0.483123	0.178	0.084	3.07029e-136	Inhibitory neuron	Sgk1
Cadm3	2.38593e-140	0.428058	0.424	0.273	7.03777e-136	Inhibitory neuron	Cadm3
Mical2	2.76323e-140	0.399662	0.386	0.241	8.15069e-136	Inhibitory neuron	Mical2
Gabra1	7.06222e-140	-0.907533	0.203	0.332	2.08314e-135	Inhibitory neuron	Gabra1
C2cd5	1.36695e-139	0.402613	0.367	0.227	4.03211e-135	Inhibitory neuron	C2cd5
Flnb	1.57516e-139	0.436738	0.267	0.148	4.64625e-135	Inhibitory neuron	Flnb
Grm7	1.24741e-138	0.418287	0.646	0.487	3.67947e-134	Inhibitory neuron	Grm7
Rtn4rl1	1.64501e-138	0.464032	0.288	0.164	4.85229e-134	Inhibitory neuron	Rtn4rl1
Cabp7	4.7953e-138	0.358241	0.12	0.047	1.41447e-133	Inhibitory neuron	Cabp7
Clk4	8.21434e-138	0.398566	0.446	0.293	2.42298e-133	Inhibitory neuron	Clk4
Phf20l1	9.66289e-138	0.38887	0.452	0.298	2.85026e-133	Inhibitory neuron	Phf20l1
Eml5	1.16127e-137	0.415641	0.472	0.318	3.42539e-133	Inhibitory neuron	Eml5
Ptchd4	1.37001e-137	-1.15608	0.047	0.153	4.04111e-133	Inhibitory neuron	Ptchd4
Epha3	1.43683e-137	0.502614	0.221	0.115	4.23821e-133	Inhibitory neuron	Epha3
Tmem108	2.27298e-137	0.38121	0.29	0.165	6.70462e-133	Inhibitory neuron	Tmem108
Nebl	2.4793e-137	0.418199	0.454	0.301	7.3132e-133	Inhibitory neuron	Nebl
Mpp3	5.77735e-137	0.352288	0.102	0.037	1.70415e-132	Inhibitory neuron	Mpp3
Kcnt2	6.77114e-137	0.406122	0.334	0.2	1.99728e-132	Inhibitory neuron	Kcnt2
Unc79	1.69121e-136	0.414477	0.394	0.25	4.98855e-132	Inhibitory neuron	Unc79
Ppp2r2b	3.58358e-136	0.474339	0.447	0.298	1.05705e-131	Inhibitory neuron	Ppp2r2b
Ptpn3	4.91572e-136	0.417628	0.178	0.085	1.44999e-131	Inhibitory neuron	Ptpn3
Vps13a	5.9844e-136	0.425761	0.422	0.274	1.76522e-131	Inhibitory neuron	Vps13a
Trnp1	6.89337e-136	0.430115	0.158	0.072	2.03334e-131	Inhibitory neuron	Trnp1
Polb	8.20266e-136	0.432917	0.345	0.21	2.41954e-131	Inhibitory neuron	Polb
Bsn	1.01288e-135	0.411284	0.284	0.162	2.98771e-131	Inhibitory neuron	Bsn
Luc7l2	1.16531e-135	0.36276	0.658	0.499	3.43732e-131	Inhibitory neuron	Luc7l2
Matk	1.88269e-135	0.411657	0.259	0.143	5.55338e-131	Inhibitory neuron	Matk
Arhgef17	4.41395e-135	0.437093	0.163	0.076	1.30198e-130	Inhibitory neuron	Arhgef17
Gm20521	5.15782e-135	0.414227	0.482	0.328	1.5214e-130	Inhibitory neuron	Gm20521
Gprc5b	5.6348e-135	-0.841336	0.039	0.142	1.6621e-130	Inhibitory neuron	Gprc5b
Arhgap21	7.10093e-134	0.455402	0.419	0.276	2.09456e-129	Inhibitory neuron	Arhgap21
Ptn	1.0281e-133	-1.16251	0.138	0.257	3.03258e-129	Inhibitory neuron	Ptn
Nek1	1.09757e-131	0.403805	0.277	0.158	3.23752e-127	Inhibitory neuron	Nek1
Stxbp5l	2.9493e-131	0.513761	0.506	0.358	8.69954e-127	Inhibitory neuron	Stxbp5l
Lrrc4c	3.15434e-131	-1.08228	0.374	0.471	9.30436e-127	Inhibitory neuron	Lrrc4c
Clip1	5.71134e-131	0.421494	0.341	0.21	1.68467e-126	Inhibitory neuron	Clip1
Usp45	5.42172e-130	0.452163	0.297	0.175	1.59924e-125	Inhibitory neuron	Usp45
Lnx1	2.14895e-129	0.338575	0.118	0.048	6.33876e-125	Inhibitory neuron	Lnx1
Lmo7	2.30493e-129	0.388847	0.389	0.247	6.79885e-125	Inhibitory neuron	Lmo7
Tmem181a	4.61991e-129	0.403133	0.271	0.155	1.36273e-124	Inhibitory neuron	Tmem181a
mt-Cytb	7.29329e-129	-0.969297	0.505	0.573	2.1513e-124	Inhibitory neuron	mt-Cytb
Unc80	7.49728e-129	0.371353	0.476	0.323	2.21147e-124	Inhibitory neuron	Unc80
Npy2r	1.17962e-128	0.336785	0.119	0.049	3.47952e-124	Inhibitory neuron	Npy2r
Myo9a	1.81782e-128	0.365737	0.482	0.328	5.36203e-124	Inhibitory neuron	Myo9a
Rock2	4.67995e-128	0.382331	0.512	0.359	1.38044e-123	Inhibitory neuron	Rock2
2024-03-01	8.94399e-127	0.455854	0.473	0.326	2.63821e-122	Inhibitory neuron	2024-03-01
Schip1	1.64521e-126	0.408072	0.144	0.065	4.85288e-122	Inhibitory neuron	Schip1
Sgcz	2.09771e-126	-1.45058	0.12	0.231	6.18763e-122	Inhibitory neuron	Sgcz
Slc8a1	2.39911e-126	0.399118	0.405	0.262	7.07666e-122	Inhibitory neuron	Slc8a1
Gabra2	2.66677e-126	0.412887	0.477	0.331	7.86617e-122	Inhibitory neuron	Gabra2
Il34	3.44475e-126	0.387726	0.121	0.05	1.0161e-121	Inhibitory neuron	Il34
Lmo4	5.23961e-126	0.483831	0.373	0.24	1.54553e-121	Inhibitory neuron	Lmo4
Dmxl1	1.00743e-125	0.412988	0.408	0.267	2.97162e-121	Inhibitory neuron	Dmxl1
Man1a2	7.18857e-125	0.421469	0.359	0.227	2.12041e-120	Inhibitory neuron	Man1a2
Cacnb2	1.25665e-124	0.407013	0.503	0.354	3.70675e-120	Inhibitory neuron	Cacnb2
Mmp17	2.56482e-124	0.351582	0.391	0.25	7.56544e-120	Inhibitory neuron	Mmp17
Mmd	6.4027e-124	0.403806	0.327	0.201	1.8886e-119	Inhibitory neuron	Mmd
Rab15	9.72192e-124	0.377118	0.159	0.075	2.86768e-119	Inhibitory neuron	Rab15
Cacna1b	1.01993e-123	0.402003	0.352	0.221	3.00849e-119	Inhibitory neuron	Cacna1b
Tmem178	1.18654e-122	0.405253	0.311	0.187	3.49995e-118	Inhibitory neuron	Tmem178
Golim4	1.80777e-122	0.406467	0.125	0.053	5.33237e-118	Inhibitory neuron	Golim4
Uggt2	1.29781e-121	0.356732	0.33	0.203	3.82816e-117	Inhibitory neuron	Uggt2
Uhrf1bp1l	1.56814e-121	0.438913	0.256	0.147	4.62554e-117	Inhibitory neuron	Uhrf1bp1l
Egfem1	1.07099e-120	-0.867829	0.213	0.334	3.15911e-116	Inhibitory neuron	Egfem1
Erbb4	1.33882e-120	-1.98743	0.116	0.221	3.94913e-116	Inhibitory neuron	Erbb4
Fnbp1l	1.77983e-120	-0.780952	0.05	0.15	5.24998e-116	Inhibitory neuron	Fnbp1l
Herc1	2.52286e-120	0.34344	0.508	0.356	7.44169e-116	Inhibitory neuron	Herc1
Brinp3	3.94521e-120	-1.11517	0.046	0.141	1.16372e-115	Inhibitory neuron	Brinp3
Kcnip2	5.11527e-120	0.401329	0.227	0.125	1.50885e-115	Inhibitory neuron	Kcnip2
Ralgps2	2.81441e-119	0.427561	0.247	0.14	8.30167e-115	Inhibitory neuron	Ralgps2
Ddx50	4.29414e-119	0.398644	0.374	0.241	1.26664e-114	Inhibitory neuron	Ddx50
Klhl29	1.06941e-118	0.405675	0.251	0.143	3.15445e-114	Inhibitory neuron	Klhl29
Adcy9	1.07365e-118	0.371953	0.292	0.174	3.16694e-114	Inhibitory neuron	Adcy9
Syt1	1.76795e-118	0.272361	0.937	0.85	5.21492e-114	Inhibitory neuron	Syt1
Mir124a-1hg	1.68341e-117	0.365176	0.303	0.183	4.96555e-113	Inhibitory neuron	Mir124a-1hg
Cspg5	2.09196e-117	-0.981839	0.149	0.263	6.17066e-113	Inhibitory neuron	Cspg5
Arglu1	9.52142e-117	0.328172	0.54	0.388	2.80853e-112	Inhibitory neuron	Arglu1
Me1	1.04533e-116	0.395307	0.126	0.055	3.0834e-112	Inhibitory neuron	Me1
Homer1	1.35135e-116	0.429144	0.311	0.192	3.98607e-112	Inhibitory neuron	Homer1
Map2k4	1.59524e-116	0.386337	0.329	0.205	4.70549e-112	Inhibitory neuron	Map2k4
Lynx1	1.61906e-116	0.387438	0.204	0.109	4.77574e-112	Inhibitory neuron	Lynx1
Lncpint	2.07138e-116	0.391861	0.391	0.257	6.10996e-112	Inhibitory neuron	Lncpint
Atp1a1	6.2493e-116	-0.664882	0.419	0.517	1.84335e-111	Inhibitory neuron	Atp1a1
Pcdh20	2.75268e-115	0.357576	0.262	0.151	8.11957e-111	Inhibitory neuron	Pcdh20
Rab3ip	1.6181e-114	0.398778	0.139	0.064	4.7729e-110	Inhibitory neuron	Rab3ip
Dkk3	2.043e-114	0.258861	0.471	0.317	6.02623e-110	Inhibitory neuron	Dkk3
Sms	2.0753e-114	0.406173	0.196	0.103	6.12152e-110	Inhibitory neuron	Sms
Tgfb2	4.49908e-113	0.350902	0.145	0.068	1.32709e-108	Inhibitory neuron	Tgfb2
Slc6a7	1.28539e-112	0.432776	0.173	0.088	3.7915e-108	Inhibitory neuron	Slc6a7
Brinp1	2.24144e-112	0.409922	0.579	0.438	6.61159e-108	Inhibitory neuron	Brinp1
Ifrd1	4.12426e-112	0.422425	0.191	0.101	1.21653e-107	Inhibitory neuron	Ifrd1
Slc20a1	4.79746e-112	0.378968	0.23	0.129	1.41511e-107	Inhibitory neuron	Slc20a1
Astn2	2.1624e-111	-1.05434	0.102	0.205	6.37844e-107	Inhibitory neuron	Astn2
Kdm5b	3.22296e-111	0.377724	0.29	0.176	9.50677e-107	Inhibitory neuron	Kdm5b
Sgip1	3.50174e-111	0.345148	0.511	0.365	1.03291e-106	Inhibitory neuron	Sgip1
Nr3c2	3.99021e-111	0.420255	0.468	0.331	1.17699e-106	Inhibitory neuron	Nr3c2
Hnrnpll	3.9916e-111	0.389077	0.328	0.207	1.1774e-106	Inhibitory neuron	Hnrnpll
Sema6d	6.58573e-111	-0.874222	0.117	0.224	1.94259e-106	Inhibitory neuron	Sema6d
Dpyd	1.87385e-110	0.366279	0.247	0.143	5.52731e-106	Inhibitory neuron	Dpyd
Prkcg	3.76269e-110	0.37538	0.339	0.216	1.10988e-105	Inhibitory neuron	Prkcg
Gad1	6.2704e-110	-0.990954	0.058	0.152	1.84958e-105	Inhibitory neuron	Gad1
Stxbp6	6.52303e-110	-1.08042	0.065	0.16	1.9241e-105	Inhibitory neuron	Stxbp6
Chsy3	7.32629e-110	-0.863321	0.037	0.124	2.16104e-105	Inhibitory neuron	Chsy3
Raph1	8.6023e-110	0.391734	0.206	0.113	2.53742e-105	Inhibitory neuron	Raph1
Csnk1a1	5.08767e-109	0.357057	0.524	0.379	1.50071e-104	Inhibitory neuron	Csnk1a1
Bcl11a	8.7165e-109	0.411245	0.302	0.187	2.57111e-104	Inhibitory neuron	Bcl11a
Zfp385b	2.87068e-108	0.400691	0.215	0.119	8.46764e-104	Inhibitory neuron	Zfp385b
Vps13d	4.52833e-108	0.397857	0.277	0.167	1.33572e-103	Inhibitory neuron	Vps13d
Mctp1	2.06781e-107	0.305327	0.387	0.255	6.09943e-103	Inhibitory neuron	Mctp1
Rsrp1	2.1212e-107	0.30421	0.691	0.548	6.25691e-103	Inhibitory neuron	Rsrp1
Otud7a	2.20322e-107	0.412224	0.415	0.284	6.49884e-103	Inhibitory neuron	Otud7a
Celf4	2.7554e-107	0.32687	0.516	0.372	8.1276e-103	Inhibitory neuron	Celf4
Wasf1	2.82831e-107	0.367318	0.468	0.33	8.34267e-103	Inhibitory neuron	Wasf1
Dlgap2	7.66033e-107	0.3588	0.43	0.296	2.25957e-102	Inhibitory neuron	Dlgap2
Faah	9.40678e-107	0.378739	0.292	0.179	2.77472e-102	Inhibitory neuron	Faah
Frmd5	9.50042e-107	-0.95	0.093	0.193	2.80234e-102	Inhibitory neuron	Frmd5
Scai	1.44829e-106	0.336529	0.353	0.23	4.27203e-102	Inhibitory neuron	Scai
Arhgap39	2.42193e-106	0.377444	0.28	0.17	7.14397e-102	Inhibitory neuron	Arhgap39
Arpp21	4.217e-105	0.300155	0.467	0.322	1.24389e-100	Inhibitory neuron	Arpp21
Kirrel3	9.3731e-105	-0.778892	0.188	0.301	2.76478e-100	Inhibitory neuron	Kirrel3
Gpi1	1.57036e-104	0.401032	0.388	0.262	4.63208e-100	Inhibitory neuron	Gpi1
mt-Nd1	1.59117e-104	-0.826945	0.422	0.501	4.69348e-100	Inhibitory neuron	mt-Nd1
Mdga1	1.90655e-104	0.357876	0.115	0.051	5.62375e-100	Inhibitory neuron	Mdga1
Zmat4	1.95814e-104	-0.910273	0.079	0.176	5.77593e-100	Inhibitory neuron	Zmat4
Slc35f1	2.2667e-104	-0.940418	0.089	0.188	6.68609e-100	Inhibitory neuron	Slc35f1
Gpatch8	2.53638e-104	0.394522	0.353	0.232	7.48157e-100	Inhibitory neuron	Gpatch8
Acsl4	3.75747e-104	0.378451	0.215	0.121	1.10834e-99	Inhibitory neuron	Acsl4
Agtpbp1	5.01611e-104	0.353507	0.369	0.244	1.4796e-99	Inhibitory neuron	Agtpbp1
Npas3	8.9716e-104	-1.23618	0.06	0.15	2.64635e-99	Inhibitory neuron	Npas3
Tpp2	1.46933e-103	0.348259	0.252	0.149	4.33409e-99	Inhibitory neuron	Tpp2
Lsamp	6.75096e-103	0.302599	0.933	0.875	1.99133e-98	Inhibitory neuron	Lsamp
Nrn1	1.14824e-102	0.33507	0.347	0.225	3.38697e-98	Inhibitory neuron	Nrn1
Dgkh	4.34909e-102	-0.940554	0.177	0.282	1.28285e-97	Inhibitory neuron	Dgkh
Calb1	6.14876e-102	-0.719175	0.051	0.14	1.8137e-97	Inhibitory neuron	Calb1
Grm3	1.54346e-101	-0.958337	0.033	0.114	4.55275e-97	Inhibitory neuron	Grm3
Snx13	2.60789e-101	0.38362	0.264	0.16	7.69248e-97	Inhibitory neuron	Snx13
Erbin	5.73829e-101	-0.8243	0.026	0.104	1.69262e-96	Inhibitory neuron	Erbin
Arhgap12	6.75101e-101	-0.714545	0.081	0.177	1.99134e-96	Inhibitory neuron	Arhgap12
Me3	8.05806e-101	0.362556	0.255	0.152	2.37689e-96	Inhibitory neuron	Me3
Prkd1	1.18962e-100	-0.90661	0.042	0.126	3.50901e-96	Inhibitory neuron	Prkd1
Ckb	1.42582e-100	-0.799084	0.383	0.472	4.20573e-96	Inhibitory neuron	Ckb
Rasgrp1	1.86884e-100	0.374832	0.384	0.258	5.51251e-96	Inhibitory neuron	Rasgrp1
Gdap2	2.38127e-100	0.373201	0.142	0.07	7.02404e-96	Inhibitory neuron	Gdap2
Uchl1	2.66256e-100	0.314583	0.404	0.272	7.85374e-96	Inhibitory neuron	Uchl1
Srek1	1.09796e-99	0.337127	0.498	0.36	3.23866e-95	Inhibitory neuron	Srek1
Nrg3	1.14641e-99	0.296885	0.84	0.729	3.38156e-95	Inhibitory neuron	Nrg3
Arl15	2.51228e-99	0.398155	0.362	0.243	7.41046e-95	Inhibitory neuron	Arl15
Tshz2	2.9916e-99	-1.1189	0.04	0.121	8.82433e-95	Inhibitory neuron	Tshz2
Rabgap1l	4.20861e-99	0.335276	0.43	0.301	1.24141e-94	Inhibitory neuron	Rabgap1l
Pck2	4.78097e-99	0.327156	0.105	0.046	1.41024e-94	Inhibitory neuron	Pck2
Adam23	1.3489e-98	0.366593	0.293	0.184	3.97884e-94	Inhibitory neuron	Adam23
Tango2	1.8857e-98	0.371235	0.222	0.129	5.56225e-94	Inhibitory neuron	Tango2
Dnajc10	2.02558e-98	0.350706	0.221	0.127	5.97486e-94	Inhibitory neuron	Dnajc10
Gpr26	1.09493e-97	0.283395	0.108	0.048	3.22971e-93	Inhibitory neuron	Gpr26
Yeats2	1.20422e-97	0.339101	0.242	0.144	3.55209e-93	Inhibitory neuron	Yeats2
Jmjd1c	2.08546e-97	0.358817	0.42	0.294	6.15147e-93	Inhibitory neuron	Jmjd1c
Pxdn	2.20021e-97	0.32797	0.153	0.078	6.48997e-93	Inhibitory neuron	Pxdn
Dhx33	2.60785e-97	0.334756	0.15	0.076	7.69236e-93	Inhibitory neuron	Dhx33
Brwd1	2.83997e-97	0.353286	0.352	0.235	8.37707e-93	Inhibitory neuron	Brwd1
Taf1d	3.36144e-97	0.360169	0.342	0.225	9.91523e-93	Inhibitory neuron	Taf1d
Zdhhc14	4.94931e-97	0.328264	0.212	0.121	1.4599e-92	Inhibitory neuron	Zdhhc14
Lrp1b	5.45004e-97	0.305525	0.741	0.622	1.6076e-92	Inhibitory neuron	Lrp1b
Usp14	5.76762e-97	0.381262	0.252	0.153	1.70127e-92	Inhibitory neuron	Usp14
Adgrl2	6.67109e-97	-0.72249	0.048	0.133	1.96777e-92	Inhibitory neuron	Adgrl2
Nck2	8.58799e-97	0.315312	0.139	0.068	2.5332e-92	Inhibitory neuron	Nck2
Arhgef25	1.52038e-96	0.318108	0.224	0.13	4.48468e-92	Inhibitory neuron	Arhgef25
Ano6	5.55069e-96	0.326236	0.149	0.076	1.63729e-91	Inhibitory neuron	Ano6
Ccnt2	6.02619e-96	0.349451	0.408	0.283	1.77754e-91	Inhibitory neuron	Ccnt2
Acaca	2.00411e-95	0.349686	0.238	0.141	5.91154e-91	Inhibitory neuron	Acaca
Mapk10	2.07164e-95	0.391523	0.493	0.363	6.11073e-91	Inhibitory neuron	Mapk10
Atp1b2	2.63573e-95	-0.927147	0.13	0.226	7.77461e-91	Inhibitory neuron	Atp1b2
Serpini1	5.13909e-95	-0.841898	0.155	0.256	1.51588e-90	Inhibitory neuron	Serpini1
Pcdh1	2.65527e-94	0.283192	0.229	0.134	7.83226e-90	Inhibitory neuron	Pcdh1
Gpr158	3.11902e-94	0.371033	0.356	0.238	9.20017e-90	Inhibitory neuron	Gpr158
Clk1	4.03435e-94	0.267434	0.518	0.379	1.19001e-89	Inhibitory neuron	Clk1
Prox1	5.16758e-94	-0.790435	0.038	0.116	1.52428e-89	Inhibitory neuron	Prox1
Igfbp5	6.18238e-94	-0.804605	0.045	0.126	1.82362e-89	Inhibitory neuron	Igfbp5
Cspp1	8.52762e-94	0.288374	0.39	0.266	2.51539e-89	Inhibitory neuron	Cspp1
Arid1b	1.0756e-93	0.301785	0.292	0.184	3.17269e-89	Inhibitory neuron	Arid1b
Adarb1	1.25242e-93	0.31293	0.187	0.103	3.69427e-89	Inhibitory neuron	Adarb1
Nfib	1.54622e-93	0.277487	0.57	0.429	4.56089e-89	Inhibitory neuron	Nfib
Ythdc2	1.55204e-93	0.30252	0.235	0.14	4.57806e-89	Inhibitory neuron	Ythdc2
Klhl7	1.61947e-93	0.343982	0.231	0.137	4.77694e-89	Inhibitory neuron	Klhl7
Pcdhga1	1.84172e-93	-0.722912	0.393	0.476	5.43252e-89	Inhibitory neuron	Pcdhga1
Grm2	4.26013e-93	-0.556668	0.031	0.106	1.25661e-88	Inhibitory neuron	Grm2
Zc3h11a	4.6917e-93	0.323373	0.467	0.339	1.38391e-88	Inhibitory neuron	Zc3h11a
Ccser1	6.31324e-93	0.365791	0.542	0.413	1.86222e-88	Inhibitory neuron	Ccser1
Trpc6	6.58774e-93	-0.849358	0.042	0.12	1.94319e-88	Inhibitory neuron	Trpc6
Luzp1	1.02983e-92	0.390609	0.236	0.141	3.03769e-88	Inhibitory neuron	Luzp1
Rapgef6	2.51321e-92	0.303815	0.331	0.217	7.41323e-88	Inhibitory neuron	Rapgef6
AI314180	2.77605e-92	0.293305	0.42	0.29	8.1885e-88	Inhibitory neuron	AI314180
Trip12	3.00708e-92	0.331921	0.397	0.275	8.86999e-88	Inhibitory neuron	Trip12
Slc1a3	5.00988e-92	-1.57514	0.111	0.201	1.47776e-87	Inhibitory neuron	Slc1a3
Ints13	5.31689e-92	0.320872	0.144	0.073	1.56832e-87	Inhibitory neuron	Ints13
Spon1	1.62792e-91	-0.717669	0.08	0.17	4.80187e-87	Inhibitory neuron	Spon1
Ndst3	1.86158e-91	-0.79895	0.053	0.135	5.4911e-87	Inhibitory neuron	Ndst3
Kcnh1	2.80227e-91	0.338376	0.185	0.103	8.26586e-87	Inhibitory neuron	Kcnh1
BC005561	3.4534e-91	0.443713	0.24	0.147	1.01865e-86	Inhibitory neuron	BC005561
Large1	4.44809e-91	0.34243	0.588	0.457	1.31205e-86	Inhibitory neuron	Large1
Slit3	9.38076e-91	0.302773	0.445	0.315	2.76704e-86	Inhibitory neuron	Slit3
Ankrd10	1.39343e-90	0.304429	0.29	0.185	4.11019e-86	Inhibitory neuron	Ankrd10
Neto2	1.46249e-90	0.343264	0.161	0.086	4.31391e-86	Inhibitory neuron	Neto2
Far1	1.66056e-90	0.272015	0.346	0.23	4.89814e-86	Inhibitory neuron	Far1
Acap2	2.07702e-90	0.286278	0.494	0.36	6.12658e-86	Inhibitory neuron	Acap2
Nos1ap	3.07377e-90	0.325601	0.312	0.204	9.06669e-86	Inhibitory neuron	Nos1ap
Map3k5	3.45776e-90	0.332517	0.148	0.076	1.01994e-85	Inhibitory neuron	Map3k5
Ank3	6.52307e-90	0.289716	0.717	0.584	1.92411e-85	Inhibitory neuron	Ank3
Csnk1g1	1.0866e-89	0.360016	0.252	0.156	3.20513e-85	Inhibitory neuron	Csnk1g1
Srgap2	1.0883e-89	0.371505	0.253	0.157	3.21017e-85	Inhibitory neuron	Srgap2
Nell1	1.08884e-89	0.342821	0.245	0.149	3.21176e-85	Inhibitory neuron	Nell1
Slc26a4	1.1869e-89	0.345467	0.129	0.063	3.50099e-85	Inhibitory neuron	Slc26a4
Pclo	1.3388e-89	0.324386	0.457	0.329	3.94906e-85	Inhibitory neuron	Pclo
Cst3	1.63714e-89	-1.43085	0.478	0.533	4.82909e-85	Inhibitory neuron	Cst3
Limch1	2.43881e-89	-0.832922	0.144	0.242	7.19376e-85	Inhibitory neuron	Limch1
Ajap1	3.8594e-89	0.333359	0.151	0.079	1.13841e-84	Inhibitory neuron	Ajap1
Cpsf6	4.0837e-89	0.307748	0.414	0.291	1.20457e-84	Inhibitory neuron	Cpsf6
Cacng8	8.73369e-89	0.309658	0.21	0.122	2.57618e-84	Inhibitory neuron	Cacng8
Gja1	1.07272e-88	-1.1837	0.047	0.123	3.1642e-84	Inhibitory neuron	Gja1
Lingo2	1.18901e-88	-0.813939	0.414	0.492	3.50721e-84	Inhibitory neuron	Lingo2
Rev1	1.72391e-88	0.348296	0.284	0.181	5.08502e-84	Inhibitory neuron	Rev1
Hivep2	2.12685e-88	0.278246	0.612	0.469	6.27356e-84	Inhibitory neuron	Hivep2
Exoc6b	2.15145e-88	0.309418	0.414	0.291	6.34615e-84	Inhibitory neuron	Exoc6b
Serpine2	3.35738e-88	-0.965113	0.081	0.167	9.90327e-84	Inhibitory neuron	Serpine2
Apba2	3.63491e-88	0.38499	0.282	0.18	1.07219e-83	Inhibitory neuron	Apba2
Zranb2	5.27464e-88	0.261874	0.512	0.374	1.55586e-83	Inhibitory neuron	Zranb2
Nvl	6.81909e-88	0.317257	0.297	0.192	2.01143e-83	Inhibitory neuron	Nvl
Cep192	7.46959e-88	0.325836	0.115	0.055	2.20331e-83	Inhibitory neuron	Cep192
Lrpprc	7.78026e-88	0.310557	0.237	0.144	2.29494e-83	Inhibitory neuron	Lrpprc
Kmt2a	8.95614e-88	0.302846	0.51	0.377	2.64179e-83	Inhibitory neuron	Kmt2a
Igf1r	9.02378e-88	0.302184	0.254	0.157	2.66174e-83	Inhibitory neuron	Igf1r
Pfkp	1.36501e-87	0.323711	0.251	0.156	4.02637e-83	Inhibitory neuron	Pfkp
Rnf165	1.7413e-87	0.342331	0.211	0.124	5.13632e-83	Inhibitory neuron	Rnf165
Gabra5	2.02229e-87	0.343917	0.262	0.165	5.96516e-83	Inhibitory neuron	Gabra5
Ptprn	2.03664e-87	0.292419	0.438	0.311	6.00746e-83	Inhibitory neuron	Ptprn
Slco3a1	3.19282e-87	0.311986	0.216	0.128	9.41786e-83	Inhibitory neuron	Slco3a1
Qk	4.40708e-87	-0.921695	0.194	0.289	1.29996e-82	Inhibitory neuron	Qk
Srgap3	4.64982e-87	0.313768	0.33	0.219	1.37156e-82	Inhibitory neuron	Srgap3
Fam126b	7.0576e-87	0.34676	0.327	0.219	2.08178e-82	Inhibitory neuron	Fam126b
C1ql2	1.47568e-86	-0.880523	0.077	0.16	4.35282e-82	Inhibitory neuron	C1ql2
Cdkl2	2.34525e-86	0.32959	0.143	0.074	6.91779e-82	Inhibitory neuron	Cdkl2
Smc6	4.12128e-86	0.307741	0.304	0.197	1.21565e-81	Inhibitory neuron	Smc6
Ttyh1	4.53994e-86	-1.105	0.181	0.273	1.33914e-81	Inhibitory neuron	Ttyh1
Cxadr	4.97593e-86	0.301361	0.137	0.07	1.46775e-81	Inhibitory neuron	Cxadr
Apbb2	1.119e-85	0.352879	0.198	0.115	3.3007e-81	Inhibitory neuron	Apbb2
Chst11	6.19066e-85	0.290738	0.121	0.059	1.82606e-80	Inhibitory neuron	Chst11
Pi4ka	1.10972e-84	0.357178	0.391	0.275	3.27334e-80	Inhibitory neuron	Pi4ka
Clock	1.71695e-84	0.329589	0.304	0.2	5.06449e-80	Inhibitory neuron	Clock
Itm2b	1.78204e-84	-0.492982	0.619	0.663	5.25649e-80	Inhibitory neuron	Itm2b
Ncam2	2.5103e-84	-0.838014	0.274	0.366	7.40464e-80	Inhibitory neuron	Ncam2
Tnfrsf21	2.56072e-84	0.299471	0.199	0.116	7.55335e-80	Inhibitory neuron	Tnfrsf21
Grm1	4.50805e-84	0.286162	0.375	0.258	1.32974e-79	Inhibitory neuron	Grm1
Kcnq1ot1	6.05421e-84	0.361282	0.313	0.208	1.78581e-79	Inhibitory neuron	Kcnq1ot1
Slc32a1	9.73359e-84	-0.904445	0.035	0.105	2.87112e-79	Inhibitory neuron	Slc32a1
Edrf1	3.58069e-83	0.289737	0.127	0.064	1.0562e-78	Inhibitory neuron	Edrf1
Slf1	6.25038e-83	0.289757	0.207	0.122	1.84367e-78	Inhibitory neuron	Slf1
Mpped2	6.29357e-83	0.3176	0.227	0.138	1.85641e-78	Inhibitory neuron	Mpped2
Lurap1l	8.08004e-83	0.328995	0.173	0.097	2.38337e-78	Inhibitory neuron	Lurap1l
Ncam1	9.09125e-83	-0.622661	0.399	0.484	2.68165e-78	Inhibitory neuron	Ncam1
Nsmf	1.05699e-82	0.289001	0.293	0.19	3.11781e-78	Inhibitory neuron	Nsmf
Prickle2	2.01367e-82	0.305902	0.353	0.242	5.93972e-78	Inhibitory neuron	Prickle2
Il1rapl1	2.5448e-82	-0.774799	0.353	0.434	7.5064e-78	Inhibitory neuron	Il1rapl1
Rnf128	2.5685e-82	0.334495	0.166	0.092	7.5763e-78	Inhibitory neuron	Rnf128
Xkr4	2.85337e-82	0.331241	0.492	0.368	8.41659e-78	Inhibitory neuron	Xkr4
E330009J07Rik	3.46985e-82	0.324823	0.119	0.059	1.0235e-77	Inhibitory neuron	E330009J07Rik
Akt3	3.65779e-82	0.320522	0.459	0.338	1.07894e-77	Inhibitory neuron	Akt3
Dync1i1	5.09985e-82	0.297835	0.35	0.238	1.5043e-77	Inhibitory neuron	Dync1i1
Lrrfip1	5.71658e-82	0.313274	0.291	0.19	1.68622e-77	Inhibitory neuron	Lrrfip1
Cnrip1	7.23299e-82	0.324144	0.209	0.125	2.13352e-77	Inhibitory neuron	Cnrip1
Ulk2	1.73933e-81	0.302251	0.292	0.191	5.1305e-77	Inhibitory neuron	Ulk2
Atp6v0a1	2.23897e-81	0.285532	0.536	0.406	6.60429e-77	Inhibitory neuron	Atp6v0a1
Ppm1e	3.10269e-81	0.303926	0.476	0.352	9.15199e-77	Inhibitory neuron	Ppm1e
Fndc5	3.58033e-81	0.352237	0.211	0.126	1.05609e-76	Inhibitory neuron	Fndc5
Nxph1	3.81294e-81	-1.14345	0.04	0.11	1.1247e-76	Inhibitory neuron	Nxph1
Gm28928	6.66479e-81	-1.08155	0.042	0.113	1.96591e-76	Inhibitory neuron	Gm28928
Smpd3	7.99739e-81	0.287361	0.153	0.083	2.35899e-76	Inhibitory neuron	Smpd3
Mtmr12	9.03353e-81	0.309871	0.163	0.09	2.66462e-76	Inhibitory neuron	Mtmr12
Atp2c1	9.19658e-81	0.321001	0.425	0.309	2.71271e-76	Inhibitory neuron	Atp2c1
Mib1	1.56828e-80	0.294817	0.294	0.193	4.62596e-76	Inhibitory neuron	Mib1
Grik5	2.39446e-80	0.275021	0.251	0.158	7.06295e-76	Inhibitory neuron	Grik5
Sntb2	3.23229e-80	0.336515	0.199	0.118	9.53429e-76	Inhibitory neuron	Sntb2
Ociad2	3.80038e-80	0.307121	0.219	0.133	1.121e-75	Inhibitory neuron	Ociad2
Tln2	4.65977e-80	0.329111	0.193	0.113	1.37449e-75	Inhibitory neuron	Tln2
mt-Nd4	5.64956e-80	-0.853869	0.417	0.48	1.66645e-75	Inhibitory neuron	mt-Nd4
Bcl11b	1.15757e-79	-0.670773	0.103	0.19	3.41447e-75	Inhibitory neuron	Bcl11b
Reps1	1.25549e-79	0.269451	0.212	0.128	3.70331e-75	Inhibitory neuron	Reps1
Svop	4.21799e-79	0.309097	0.429	0.311	1.24418e-74	Inhibitory neuron	Svop
Braf	1.08818e-78	0.293606	0.374	0.262	3.20981e-74	Inhibitory neuron	Braf
Rgs7	1.13062e-78	0.315163	0.381	0.268	3.335e-74	Inhibitory neuron	Rgs7
Plp1	1.43128e-78	-1.89465	0.563	0.604	4.22184e-74	Inhibitory neuron	Plp1
Grik1	3.57931e-78	-1.0206	0.038	0.105	1.05579e-73	Inhibitory neuron	Grik1
Chrna7	4.63375e-78	0.284447	0.103	0.049	1.36682e-73	Inhibitory neuron	Chrna7
Mpped1	4.82304e-78	-0.537422	0.049	0.123	1.42265e-73	Inhibitory neuron	Mpped1
Adcy8	4.82706e-78	-0.622124	0.042	0.112	1.42384e-73	Inhibitory neuron	Adcy8
Fgfr1op2	5.22695e-78	0.265576	0.18	0.104	1.54179e-73	Inhibitory neuron	Fgfr1op2
Dpy19l1	5.26112e-78	-0.594951	0.052	0.126	1.55187e-73	Inhibitory neuron	Dpy19l1
Tspan7	6.9791e-78	-0.637323	0.589	0.628	2.05862e-73	Inhibitory neuron	Tspan7
Crls1	7.84338e-78	0.287643	0.114	0.057	2.31356e-73	Inhibitory neuron	Crls1
Gpr155	8.27262e-78	0.284001	0.204	0.122	2.44017e-73	Inhibitory neuron	Gpr155
Rsrc2	8.32335e-78	0.258741	0.469	0.347	2.45514e-73	Inhibitory neuron	Rsrc2
Papola	9.58593e-78	0.294138	0.373	0.263	2.82756e-73	Inhibitory neuron	Papola
Lrrtm3	1.07237e-77	-0.643289	0.045	0.117	3.16318e-73	Inhibitory neuron	Lrrtm3
Snrnp48	1.07724e-77	0.287872	0.268	0.173	3.17752e-73	Inhibitory neuron	Snrnp48
Gpm6a	1.39747e-77	-0.461923	0.691	0.713	4.12211e-73	Inhibitory neuron	Gpm6a
Ankrd27	1.91295e-77	0.257734	0.102	0.049	5.64263e-73	Inhibitory neuron	Ankrd27
Apoe	3.37994e-77	-1.95895	0.448	0.496	9.96981e-73	Inhibitory neuron	Apoe
Gm38393	3.80232e-77	0.273831	0.468	0.345	1.12157e-72	Inhibitory neuron	Gm38393
Ubr3	5.00473e-77	0.284631	0.418	0.301	1.47624e-72	Inhibitory neuron	Ubr3
Nfat5	5.7978e-77	0.307808	0.357	0.249	1.71018e-72	Inhibitory neuron	Nfat5
Btaf1	8.34226e-77	0.257867	0.331	0.225	2.46072e-72	Inhibitory neuron	Btaf1
Tnrc6c	1.12093e-76	0.27373	0.422	0.304	3.30641e-72	Inhibitory neuron	Tnrc6c
Epha7	1.45136e-76	0.257712	0.54	0.415	4.28107e-72	Inhibitory neuron	Epha7
Camta1	1.53905e-76	0.261543	0.504	0.38	4.53973e-72	Inhibitory neuron	Camta1
Kcna1	1.87083e-76	0.252688	0.205	0.123	5.51839e-72	Inhibitory neuron	Kcna1
Tenm1	2.14142e-76	-0.731009	0.162	0.255	6.31656e-72	Inhibitory neuron	Tenm1
Fam13c	3.68661e-76	0.290124	0.199	0.119	1.08744e-71	Inhibitory neuron	Fam13c
Klhl3	5.02981e-76	0.303338	0.166	0.094	1.48364e-71	Inhibitory neuron	Klhl3
Larp1b	6.10566e-76	0.289457	0.105	0.05	1.80099e-71	Inhibitory neuron	Larp1b
Dpp10	6.31472e-76	-0.801548	0.098	0.181	1.86265e-71	Inhibitory neuron	Dpp10
Krit1	1.06062e-75	0.265668	0.32	0.217	3.12852e-71	Inhibitory neuron	Krit1
Rps6kl1	1.08615e-75	0.283083	0.118	0.06	3.20383e-71	Inhibitory neuron	Rps6kl1
Crym	1.21314e-75	0.308129	0.272	0.177	3.57839e-71	Inhibitory neuron	Crym
Dennd1b	1.52772e-75	0.294384	0.275	0.18	4.50631e-71	Inhibitory neuron	Dennd1b
Etnk1	1.58648e-75	0.264602	0.441	0.322	4.67964e-71	Inhibitory neuron	Etnk1
Scaf8	1.92328e-75	0.290184	0.323	0.22	5.67309e-71	Inhibitory neuron	Scaf8
Bach2	2.40492e-75	0.28678	0.184	0.108	7.0938e-71	Inhibitory neuron	Bach2
Gpr37l1	4.24341e-75	-1.45168	0.111	0.188	1.25168e-70	Inhibitory neuron	Gpr37l1
Rfx3	6.67314e-75	-0.858829	0.187	0.274	1.96838e-70	Inhibitory neuron	Rfx3
Eml4	6.98203e-75	0.306724	0.246	0.156	2.05949e-70	Inhibitory neuron	Eml4
Gdap1	8.06377e-75	0.328384	0.265	0.173	2.37857e-70	Inhibitory neuron	Gdap1
C230004F18Rik	8.29118e-75	0.268002	0.319	0.216	2.44565e-70	Inhibitory neuron	C230004F18Rik
Ap2a2	2.0142e-74	0.365711	0.209	0.129	5.94129e-70	Inhibitory neuron	Ap2a2
Ppp1r13b	2.77402e-74	0.263055	0.219	0.135	8.18251e-70	Inhibitory neuron	Ppp1r13b
Tanc2	9.00777e-74	0.266001	0.501	0.38	2.65702e-69	Inhibitory neuron	Tanc2
Sipa1l3	1.42596e-73	0.307446	0.174	0.101	4.20615e-69	Inhibitory neuron	Sipa1l3
Otud4	2.08968e-73	0.26923	0.198	0.119	6.16394e-69	Inhibitory neuron	Otud4
Cdh2	2.29039e-73	0.28374	0.388	0.278	6.75597e-69	Inhibitory neuron	Cdh2
Slc9a1	2.84418e-73	0.288315	0.133	0.071	8.38948e-69	Inhibitory neuron	Slc9a1
Nrg1	3.38853e-73	-0.808834	0.183	0.271	9.99514e-69	Inhibitory neuron	Nrg1
Gon4l	4.51641e-73	0.277117	0.239	0.152	1.33221e-68	Inhibitory neuron	Gon4l
Cds1	5.26954e-73	-0.623353	0.06	0.134	1.55436e-68	Inhibitory neuron	Cds1
Snrnp70	5.90307e-73	0.250258	0.415	0.3	1.74123e-68	Inhibitory neuron	Snrnp70
Farp1	6.30732e-73	-0.696557	0.076	0.152	1.86047e-68	Inhibitory neuron	Farp1
Pex5l	7.08677e-73	-0.802933	0.241	0.327	2.09039e-68	Inhibitory neuron	Pex5l
Ttc14	1.21679e-72	0.278201	0.526	0.403	3.58917e-68	Inhibitory neuron	Ttc14
Atp1a2	2.04538e-72	-2.18632	0.347	0.409	6.03327e-68	Inhibitory neuron	Atp1a2
Frmd6	3.75357e-72	0.288459	0.117	0.06	1.10719e-67	Inhibitory neuron	Frmd6
Eif2s3y	4.12204e-72	0.252292	0.347	0.241	1.21588e-67	Inhibitory neuron	Eif2s3y
Ttc21b	4.64648e-72	0.353072	0.131	0.07	1.37057e-67	Inhibitory neuron	Ttc21b
Zfc3h1	6.01518e-72	0.277628	0.281	0.186	1.7743e-67	Inhibitory neuron	Zfc3h1
Gmcl1	2.0224e-71	0.316019	0.238	0.153	5.96547e-67	Inhibitory neuron	Gmcl1
Gpc5	2.32743e-71	-1.16985	0.137	0.215	6.86523e-67	Inhibitory neuron	Gpc5
Cit	2.49281e-71	-0.742896	0.057	0.127	7.35306e-67	Inhibitory neuron	Cit
Dyrk2	2.95657e-71	0.262242	0.117	0.06	8.72099e-67	Inhibitory neuron	Dyrk2
Clint1	4.4222e-71	0.316427	0.169	0.099	1.30441e-66	Inhibitory neuron	Clint1
Birc6	5.90116e-71	0.250812	0.474	0.353	1.74067e-66	Inhibitory neuron	Birc6
Plpp3	1.01331e-70	-1.76915	0.126	0.201	2.98896e-66	Inhibitory neuron	Plpp3
Tiam1	3.0474e-70	-0.660835	0.079	0.155	8.98891e-66	Inhibitory neuron	Tiam1
Csmd2	3.36176e-70	0.258562	0.277	0.184	9.91618e-66	Inhibitory neuron	Csmd2
Exoc6	3.50687e-70	0.257104	0.153	0.086	1.03442e-65	Inhibitory neuron	Exoc6
Clu	4.18297e-70	-1.37631	0.246	0.32	1.23385e-65	Inhibitory neuron	Clu
2410089E03Rik	7.49242e-70	0.263154	0.388	0.279	2.21004e-65	Inhibitory neuron	2410089E03Rik
Trio	7.5954e-70	0.253247	0.401	0.289	2.24041e-65	Inhibitory neuron	Trio
Syt3	1.08275e-69	0.26326	0.212	0.132	3.19379e-65	Inhibitory neuron	Syt3
Crtac1	1.26163e-69	0.269614	0.268	0.177	3.72144e-65	Inhibitory neuron	Crtac1
D930016D06Rik	1.44809e-69	0.289842	0.195	0.118	4.27143e-65	Inhibitory neuron	D930016D06Rik
Npdc1	1.93884e-69	0.271288	0.366	0.259	5.719e-65	Inhibitory neuron	Npdc1
Naa40	2.85259e-69	0.332655	0.191	0.117	8.41428e-65	Inhibitory neuron	Naa40
Dok6	3.00746e-69	0.342759	0.283	0.192	8.87109e-65	Inhibitory neuron	Dok6
Grin3a	3.24646e-69	-0.712755	0.054	0.123	9.57609e-65	Inhibitory neuron	Grin3a
Psma3	3.53334e-69	0.286724	0.349	0.247	1.04223e-64	Inhibitory neuron	Psma3
Mrpl41	6.29411e-69	0.279187	0.234	0.15	1.85657e-64	Inhibitory neuron	Mrpl41
Rere	6.72395e-69	0.308495	0.429	0.318	1.98336e-64	Inhibitory neuron	Rere
Adss	1.57323e-68	0.303813	0.184	0.111	4.64055e-64	Inhibitory neuron	Adss
Tra2a	1.59324e-68	0.276004	0.405	0.295	4.69958e-64	Inhibitory neuron	Tra2a
Sgsm1	2.70871e-68	0.284055	0.118	0.062	7.98988e-64	Inhibitory neuron	Sgsm1
Mapk8	3.49151e-68	0.256972	0.27	0.18	1.02989e-63	Inhibitory neuron	Mapk8
Cdc40	3.63525e-68	0.279494	0.221	0.14	1.07229e-63	Inhibitory neuron	Cdc40
Mcu	3.85011e-68	0.26137	0.16	0.093	1.13567e-63	Inhibitory neuron	Mcu
Mgat4b	5.72708e-68	0.272625	0.12	0.064	1.68932e-63	Inhibitory neuron	Mgat4b
Atp2b4	6.2492e-68	-0.705111	0.098	0.175	1.84333e-63	Inhibitory neuron	Atp2b4
Rcor3	1.80246e-67	0.257943	0.155	0.089	5.31672e-63	Inhibitory neuron	Rcor3
Gm26551	2.19568e-67	0.27414	0.426	0.315	6.47661e-63	Inhibitory neuron	Gm26551
Ube3c	2.22713e-67	0.275627	0.334	0.235	6.56938e-63	Inhibitory neuron	Ube3c
Scg5	2.29938e-67	0.274796	0.443	0.33	6.78247e-63	Inhibitory neuron	Scg5
Fry	2.67818e-67	0.25234	0.422	0.31	7.89982e-63	Inhibitory neuron	Fry
Ylpm1	2.9296e-67	0.253724	0.352	0.249	8.64144e-63	Inhibitory neuron	Ylpm1
Nap1l5	3.72513e-67	-0.604011	0.093	0.169	1.0988e-62	Inhibitory neuron	Nap1l5
Mgea5	5.18982e-67	0.272928	0.319	0.222	1.53084e-62	Inhibitory neuron	Mgea5
Catspere2	7.75022e-67	0.306097	0.145	0.082	2.28608e-62	Inhibitory neuron	Catspere2
Gpc4	1.2289e-66	-0.708367	0.045	0.109	3.62488e-62	Inhibitory neuron	Gpc4
C78859	1.82076e-66	0.261097	0.122	0.066	5.37068e-62	Inhibitory neuron	C78859
Lrig2	2.53526e-66	0.270717	0.274	0.184	7.47827e-62	Inhibitory neuron	Lrig2
Ncoa7	3.63373e-66	0.278937	0.279	0.188	1.07184e-61	Inhibitory neuron	Ncoa7
Prr14l	4.32351e-66	0.268377	0.131	0.072	1.27531e-61	Inhibitory neuron	Prr14l
Psma1	5.60503e-66	0.279236	0.315	0.22	1.65332e-61	Inhibitory neuron	Psma1
Ube4b	6.6896e-66	0.274644	0.238	0.155	1.97323e-61	Inhibitory neuron	Ube4b
Klf3	7.95591e-66	0.26951	0.106	0.055	2.34675e-61	Inhibitory neuron	Klf3
Car10	9.69557e-66	0.254646	0.224	0.143	2.8599e-61	Inhibitory neuron	Car10
Mfge8	1.26467e-65	-1.1951	0.092	0.163	3.73039e-61	Inhibitory neuron	Mfge8
Rimbp2	1.30023e-65	0.294562	0.212	0.134	3.83529e-61	Inhibitory neuron	Rimbp2
Slc2a13	1.5082e-65	-0.656687	0.143	0.225	4.44873e-61	Inhibitory neuron	Slc2a13
mt-Nd3	1.56774e-65	-0.675579	0.215	0.295	4.62436e-61	Inhibitory neuron	mt-Nd3
Arhgef28	3.11773e-65	0.325269	0.218	0.14	9.19638e-61	Inhibitory neuron	Arhgef28
Wdfy3	3.37145e-65	0.271834	0.324	0.228	9.94476e-61	Inhibitory neuron	Wdfy3
Stum	5.58956e-65	0.269171	0.197	0.122	1.64875e-60	Inhibitory neuron	Stum
Magi1	8.12475e-65	-0.65651	0.115	0.193	2.39656e-60	Inhibitory neuron	Magi1
Galnt18	1.06482e-64	0.268287	0.247	0.162	3.14089e-60	Inhibitory neuron	Galnt18
Camsap2	1.37939e-64	0.261945	0.226	0.146	4.06877e-60	Inhibitory neuron	Camsap2
Glul	1.46121e-64	-0.967798	0.11	0.182	4.31013e-60	Inhibitory neuron	Glul
Nsun7	1.51869e-64	0.300591	0.175	0.106	4.47967e-60	Inhibitory neuron	Nsun7
Crebbp	1.73895e-64	0.256521	0.35	0.249	5.12937e-60	Inhibitory neuron	Crebbp
Lrp12	3.20738e-64	0.263187	0.141	0.08	9.46081e-60	Inhibitory neuron	Lrp12
Syndig1	3.40294e-64	0.309456	0.127	0.07	1.00377e-59	Inhibitory neuron	Syndig1
Fam105a	3.54941e-64	0.254368	0.113	0.06	1.04697e-59	Inhibitory neuron	Fam105a
Shank3	6.50125e-64	0.32911	0.109	0.057	1.91767e-59	Inhibitory neuron	Shank3
Rars2	6.82365e-64	0.253421	0.199	0.124	2.01277e-59	Inhibitory neuron	Rars2
Ocrl	2.29003e-63	0.295811	0.239	0.157	6.7549e-59	Inhibitory neuron	Ocrl
Osbpl8	4.4054e-63	0.263296	0.273	0.185	1.29946e-58	Inhibitory neuron	Osbpl8
Rtl4	8.14077e-63	0.307869	0.178	0.109	2.40128e-58	Inhibitory neuron	Rtl4
Senp6	2.41657e-62	0.253047	0.375	0.273	7.12816e-58	Inhibitory neuron	Senp6
Setd4	3.55153e-62	0.266084	0.136	0.077	1.04759e-57	Inhibitory neuron	Setd4
Trmt6	4.10841e-62	0.263171	0.125	0.069	1.21186e-57	Inhibitory neuron	Trmt6
Spata7	1.20019e-61	0.288458	0.218	0.142	3.54021e-57	Inhibitory neuron	Spata7
Fbxo38	1.2783e-61	0.274562	0.169	0.102	3.77061e-57	Inhibitory neuron	Fbxo38
Shisa9	2.39696e-61	-0.612274	0.073	0.141	7.07031e-57	Inhibitory neuron	Shisa9
Lrp8	2.67e-61	0.275756	0.174	0.106	7.87571e-57	Inhibitory neuron	Lrp8
Marcks	2.77735e-61	-0.544742	0.054	0.117	8.19235e-57	Inhibitory neuron	Marcks
Erc1	8.57582e-61	0.254594	0.259	0.175	2.52961e-56	Inhibitory neuron	Erc1
Tet3	9.9107e-61	0.276726	0.16	0.096	2.92336e-56	Inhibitory neuron	Tet3
Mphosph8	1.2547e-60	0.259085	0.302	0.21	3.70099e-56	Inhibitory neuron	Mphosph8
Unc13b	1.33663e-60	0.271261	0.129	0.072	3.94267e-56	Inhibitory neuron	Unc13b
Dclk1	1.67932e-60	-0.542549	0.456	0.516	4.95349e-56	Inhibitory neuron	Dclk1
Nav1	2.31934e-60	0.254431	0.28	0.192	6.84134e-56	Inhibitory neuron	Nav1
Parm1	4.42456e-60	-0.597252	0.093	0.165	1.30511e-55	Inhibitory neuron	Parm1
Trim35	5.01023e-60	0.271202	0.287	0.2	1.47787e-55	Inhibitory neuron	Trim35
Cyb5r4	8.50246e-60	0.262932	0.135	0.078	2.50797e-55	Inhibitory neuron	Cyb5r4
Ndrg2	1.25792e-59	-0.947503	0.079	0.144	3.71049e-55	Inhibitory neuron	Ndrg2
Tjp1	2.64792e-59	0.257743	0.321	0.228	7.81056e-55	Inhibitory neuron	Tjp1
Specc1	3.10697e-59	0.28724	0.236	0.157	9.16464e-55	Inhibitory neuron	Specc1
Gabrb1	5.40834e-59	0.256584	0.608	0.497	1.5953e-54	Inhibitory neuron	Gabrb1
Nfkb1	5.58905e-59	0.291888	0.156	0.094	1.6486e-54	Inhibitory neuron	Nfkb1
Pitpnc1	9.4239e-59	-0.678145	0.056	0.118	2.77977e-54	Inhibitory neuron	Pitpnc1
Zfp804a	1.3298e-58	0.381788	0.205	0.134	3.9225e-54	Inhibitory neuron	Zfp804a
Klhl32	1.58699e-58	-0.613358	0.059	0.121	4.68114e-54	Inhibitory neuron	Klhl32
S1pr1	2.52843e-58	-1.03619	0.055	0.114	7.45811e-54	Inhibitory neuron	S1pr1
Pcdh15	3.5721e-58	-0.81705	0.159	0.232	1.05366e-53	Inhibitory neuron	Pcdh15
Fxr1	3.77699e-58	0.258496	0.3	0.211	1.1141e-53	Inhibitory neuron	Fxr1
C1qtnf4	9.3499e-58	-0.461026	0.085	0.154	2.75794e-53	Inhibitory neuron	C1qtnf4
Grid2	1.34255e-57	-0.778326	0.209	0.283	3.96011e-53	Inhibitory neuron	Grid2
Ndst4	1.49085e-57	-0.664267	0.049	0.108	4.39757e-53	Inhibitory neuron	Ndst4
Slc6a11	1.60848e-57	-0.769259	0.053	0.112	4.74455e-53	Inhibitory neuron	Slc6a11
Cadm4	1.7498e-57	-0.563056	0.16	0.236	5.16139e-53	Inhibitory neuron	Cadm4
Kcnj9	2.13571e-57	-0.5623	0.081	0.148	6.29971e-53	Inhibitory neuron	Kcnj9
Garem1	2.34144e-57	0.251744	0.189	0.12	6.90653e-53	Inhibitory neuron	Garem1
D5Ertd579e	2.47857e-57	0.258293	0.215	0.141	7.31104e-53	Inhibitory neuron	D5Ertd579e
Dclk2	4.10752e-57	0.291329	0.181	0.114	1.21159e-52	Inhibitory neuron	Dclk2
Gm26870	5.17735e-57	-0.987951	0.793	0.801	1.52716e-52	Inhibitory neuron	Gm26870
Ppfia4	1.49816e-56	0.267413	0.129	0.074	4.41911e-52	Inhibitory neuron	Ppfia4
Ntng1	3.6853e-56	-0.782881	0.113	0.182	1.08705e-51	Inhibitory neuron	Ntng1
Aldoc	4.53882e-56	-0.889761	0.112	0.178	1.33882e-51	Inhibitory neuron	Aldoc
Ica1	8.59178e-56	0.267125	0.241	0.163	2.53432e-51	Inhibitory neuron	Ica1
Snta1	3.81073e-55	0.267854	0.113	0.063	1.12405e-50	Inhibitory neuron	Snta1
D630045J12Rik	4.40395e-55	0.271332	0.164	0.101	1.29903e-50	Inhibitory neuron	D630045J12Rik
Grm8	5.52604e-55	-0.739793	0.074	0.137	1.63002e-50	Inhibitory neuron	Grm8
Igsf8	1.67375e-54	-0.493592	0.42	0.473	4.93707e-50	Inhibitory neuron	Igsf8
Mlc1	4.78065e-54	-1.02488	0.056	0.113	1.41015e-49	Inhibitory neuron	Mlc1
Mbp	7.63086e-54	-0.997987	0.161	0.23	2.25087e-49	Inhibitory neuron	Mbp
Arid5b	1.32376e-53	-0.549733	0.057	0.116	3.9047e-49	Inhibitory neuron	Arid5b
Camk2g	1.8065e-53	-0.501033	0.088	0.153	5.32862e-49	Inhibitory neuron	Camk2g
Hlf	5.1291e-53	-0.520196	0.051	0.108	1.51293e-48	Inhibitory neuron	Hlf
Cep120	6.23058e-53	0.253196	0.15	0.092	1.83783e-48	Inhibitory neuron	Cep120
Snx10	7.85539e-53	0.26373	0.167	0.105	2.3171e-48	Inhibitory neuron	Snx10
Garnl3	8.91924e-53	-0.555659	0.064	0.123	2.63091e-48	Inhibitory neuron	Garnl3
Slc44a5	1.14431e-52	0.254388	0.219	0.147	3.37538e-48	Inhibitory neuron	Slc44a5
Hspa8	1.53109e-52	-0.370702	0.649	0.673	4.51626e-48	Inhibitory neuron	Hspa8
Vstm2a	1.64944e-52	-0.583466	0.093	0.157	4.86535e-48	Inhibitory neuron	Vstm2a
Dopey2	9.34674e-52	0.269424	0.162	0.101	2.75701e-47	Inhibitory neuron	Dopey2
Trmt1l	1.13104e-51	0.252091	0.222	0.15	3.33623e-47	Inhibitory neuron	Trmt1l
Ppfia3	1.83401e-51	0.267215	0.146	0.089	5.40979e-47	Inhibitory neuron	Ppfia3
Cdc27	2.06011e-51	0.254521	0.211	0.142	6.07671e-47	Inhibitory neuron	Cdc27
Golgb1	5.44285e-51	0.27295	0.224	0.153	1.60548e-46	Inhibitory neuron	Golgb1
Vamp4	1.25664e-50	0.250169	0.205	0.137	3.70671e-46	Inhibitory neuron	Vamp4
Rnf149	1.86896e-50	0.261899	0.223	0.151	5.51288e-46	Inhibitory neuron	Rnf149
Ddx24	1.97426e-50	0.270349	0.291	0.209	5.82346e-46	Inhibitory neuron	Ddx24
Cd63	7.5312e-50	-0.63743	0.069	0.126	2.22148e-45	Inhibitory neuron	Cd63
Nov	3.73458e-49	-0.442899	0.049	0.102	1.10159e-44	Inhibitory neuron	Nov
AI593442	7.38081e-49	-0.485901	0.102	0.166	2.17712e-44	Inhibitory neuron	AI593442
Cd81	8.23387e-49	-0.724864	0.253	0.315	2.42874e-44	Inhibitory neuron	Cd81
Frmd4b	1.11214e-48	-0.640303	0.065	0.121	3.28047e-44	Inhibitory neuron	Frmd4b
Trf	2.80747e-48	-1.16168	0.092	0.151	8.2812e-44	Inhibitory neuron	Trf
Scg3	5.07386e-48	-0.702747	0.164	0.229	1.49664e-43	Inhibitory neuron	Scg3
Mllt3	6.08988e-48	0.270286	0.281	0.203	1.79633e-43	Inhibitory neuron	Mllt3
mt-Nd2	2.35307e-47	-0.691686	0.341	0.394	6.94084e-43	Inhibitory neuron	mt-Nd2
Igfbp4	7.03858e-47	-0.688959	0.066	0.122	2.07617e-42	Inhibitory neuron	Igfbp4
Gm20425	1.6561e-46	-0.87263	0.054	0.104	4.88499e-42	Inhibitory neuron	Gm20425
Gpc6	2.20462e-46	-0.68266	0.058	0.111	6.50296e-42	Inhibitory neuron	Gpc6
Zdbf2	3.06074e-46	0.289371	0.12	0.071	9.02828e-42	Inhibitory neuron	Zdbf2
Ptma	3.14113e-46	-0.59155	0.177	0.243	9.26539e-42	Inhibitory neuron	Ptma
Mt2	8.61246e-46	-0.85114	0.063	0.115	2.54042e-41	Inhibitory neuron	Mt2
Rnps1	1.114e-45	0.256281	0.192	0.13	3.28595e-41	Inhibitory neuron	Rnps1
Gabrg3	2.14114e-45	-0.593791	0.12	0.184	6.31571e-41	Inhibitory neuron	Gabrg3
Galntl6	1.02189e-44	-0.961086	0.316	0.364	3.01428e-40	Inhibitory neuron	Galntl6
Wfs1	1.91715e-44	-0.510127	0.058	0.111	5.65501e-40	Inhibitory neuron	Wfs1
Pik3r1	5.99913e-44	-0.499363	0.057	0.108	1.76956e-39	Inhibitory neuron	Pik3r1
Khdrbs2	7.15546e-44	-0.652846	0.176	0.239	2.11064e-39	Inhibitory neuron	Khdrbs2
Negr1	1.35128e-43	-0.487866	0.424	0.476	3.98586e-39	Inhibitory neuron	Negr1
Ramp1	1.62285e-43	-0.492475	0.093	0.151	4.78693e-39	Inhibitory neuron	Ramp1
Kcnj4	4.5412e-43	-0.437096	0.082	0.139	1.33952e-38	Inhibitory neuron	Kcnj4
Fstl4	5.34169e-43	0.251625	0.124	0.076	1.57564e-38	Inhibitory neuron	Fstl4
Plxdc2	5.97746e-43	-0.678403	0.083	0.138	1.76317e-38	Inhibitory neuron	Plxdc2
Hsp90ab1	1.3049e-42	-0.424103	0.572	0.601	3.84908e-38	Inhibitory neuron	Hsp90ab1
Bcan	8.97977e-42	-0.87709	0.092	0.145	2.64876e-37	Inhibitory neuron	Bcan
Asic2	1.54212e-41	-0.57929	0.242	0.304	4.54878e-37	Inhibitory neuron	Asic2
Tuba1a	3.84859e-41	-0.488085	0.464	0.506	1.13522e-36	Inhibitory neuron	Tuba1a
D130043K22Rik	4.11401e-41	0.2538	0.165	0.109	1.21351e-36	Inhibitory neuron	D130043K22Rik
Tubb2b	6.80354e-40	-0.68817	0.104	0.158	2.00684e-35	Inhibitory neuron	Tubb2b
Tsc22d4	9.57882e-40	-0.632079	0.058	0.105	2.82547e-35	Inhibitory neuron	Tsc22d4
Coro2b	2.09182e-39	0.270635	0.18	0.123	6.17024e-35	Inhibitory neuron	Coro2b
Stmn1	2.14872e-39	-0.467988	0.107	0.162	6.33807e-35	Inhibitory neuron	Stmn1
Fibcd1	4.76492e-39	-0.419217	0.091	0.147	1.40551e-34	Inhibitory neuron	Fibcd1
Itpr1	5.41645e-39	-0.51519	0.209	0.27	1.59769e-34	Inhibitory neuron	Itpr1
Chl1	2.1678e-38	-0.484871	0.308	0.365	6.39437e-34	Inhibitory neuron	Chl1
Thsd7a	5.40439e-38	-0.713152	0.142	0.197	1.59413e-33	Inhibitory neuron	Thsd7a
Prnp	4.50086e-37	-0.362691	0.607	0.623	1.32762e-32	Inhibitory neuron	Prnp
Mag	4.9649e-37	-1.07655	0.069	0.115	1.4645e-32	Inhibitory neuron	Mag
Bdnf	1.42655e-36	0.260655	0.167	0.114	4.20789e-32	Inhibitory neuron	Bdnf
Ptgds	5.25124e-36	-1.26178	0.244	0.293	1.54896e-31	Inhibitory neuron	Ptgds
Epha5	5.96439e-36	0.262655	0.515	0.434	1.75932e-31	Inhibitory neuron	Epha5
Ldhb	1.57883e-35	-0.433041	0.115	0.168	4.65709e-31	Inhibitory neuron	Ldhb
Gabrb2	1.7825e-35	-0.569575	0.141	0.196	5.25784e-31	Inhibitory neuron	Gabrb2
Synpr	1.25336e-34	-0.661906	0.223	0.273	3.69703e-30	Inhibitory neuron	Synpr
Cntnap5b	2.43716e-34	-0.635755	0.136	0.188	7.18889e-30	Inhibitory neuron	Cntnap5b
Scd2	9.36154e-34	-0.830317	0.43	0.454	2.76137e-29	Inhibitory neuron	Scd2
Mal2	2.25145e-33	-0.403242	0.126	0.18	6.6411e-29	Inhibitory neuron	Mal2
Mal	5.57137e-33	-1.15495	0.122	0.169	1.64339e-28	Inhibitory neuron	Mal
Paqr7	4.24251e-32	-0.437359	0.067	0.111	1.25141e-27	Inhibitory neuron	Paqr7
Ctsb	9.1584e-32	-0.411369	0.343	0.39	2.70145e-27	Inhibitory neuron	Ctsb
Pla2g7	1.23745e-31	-0.729807	0.086	0.13	3.65012e-27	Inhibitory neuron	Pla2g7
Ppia	1.76362e-31	-0.468199	0.522	0.545	5.20216e-27	Inhibitory neuron	Ppia
Nr3c1	1.90074e-31	-0.416329	0.069	0.113	5.60662e-27	Inhibitory neuron	Nr3c1
Enpp2	3.37622e-31	-0.905117	0.133	0.179	9.95883e-27	Inhibitory neuron	Enpp2
Pcdh17	3.60601e-31	-0.53064	0.184	0.237	1.06366e-26	Inhibitory neuron	Pcdh17
Dock3	8.79288e-31	-0.461667	0.304	0.352	2.59364e-26	Inhibitory neuron	Dock3
Cnp	1.00181e-30	-0.765401	0.096	0.141	2.95504e-26	Inhibitory neuron	Cnp
Sparc	2.21695e-30	-0.854238	0.078	0.12	6.53933e-26	Inhibitory neuron	Sparc
Cadps2	2.27229e-30	-0.618551	0.134	0.182	6.70257e-26	Inhibitory neuron	Cadps2
Aplp1	4.1021e-30	-0.358347	0.641	0.639	1.21e-25	Inhibitory neuron	Aplp1
Stmn4	4.55859e-30	-0.527779	0.218	0.269	1.34465e-25	Inhibitory neuron	Stmn4
Pnmal2	9.68506e-30	-0.411641	0.184	0.236	2.8568e-25	Inhibitory neuron	Pnmal2
Gm10801	2.58587e-29	-0.793169	0.335	0.374	7.62753e-25	Inhibitory neuron	Gm10801
Cox6a1	4.82358e-29	-0.508471	0.232	0.281	1.42281e-24	Inhibitory neuron	Cox6a1
Cldn11	5.00109e-29	-0.960272	0.12	0.163	1.47517e-24	Inhibitory neuron	Cldn11
Apod	7.27935e-29	-0.985265	0.097	0.14	2.14719e-24	Inhibitory neuron	Apod
Rgs17	1.50137e-28	-0.530612	0.082	0.124	4.4286e-24	Inhibitory neuron	Rgs17
Ctnna3	3.20695e-28	-0.536498	0.073	0.114	9.45955e-24	Inhibitory neuron	Ctnna3
Dbi	4.8832e-28	-0.608033	0.119	0.163	1.4404e-23	Inhibitory neuron	Dbi
Cox6c	6.62669e-28	-0.435944	0.289	0.335	1.95467e-23	Inhibitory neuron	Cox6c
Cntn4	1.08696e-27	-0.514075	0.171	0.221	3.20621e-23	Inhibitory neuron	Cntn4
Gapdh	1.85114e-27	-0.36092	0.399	0.435	5.46031e-23	Inhibitory neuron	Gapdh
Kcnd2	4.86857e-27	-0.428114	0.625	0.625	1.43608e-22	Inhibitory neuron	Kcnd2
Tmem130	1.44975e-26	-0.545058	0.232	0.276	4.27633e-22	Inhibitory neuron	Tmem130
Rasgrf2	8.5357e-26	-0.432501	0.071	0.11	2.51777e-21	Inhibitory neuron	Rasgrf2
Syne1	1.13444e-25	-0.40732	0.438	0.469	3.34625e-21	Inhibitory neuron	Syne1
Ubb	1.66646e-25	-0.333355	0.409	0.439	4.91557e-21	Inhibitory neuron	Ubb
Tmtc1	2.08536e-25	-0.438542	0.08	0.119	6.15119e-21	Inhibitory neuron	Tmtc1
Nsg2	2.64482e-25	-0.353102	0.425	0.455	7.80143e-21	Inhibitory neuron	Nsg2
Dner	4.01301e-25	-0.47099	0.148	0.191	1.18372e-20	Inhibitory neuron	Dner
Gstm5	4.96616e-25	-0.452655	0.078	0.116	1.46487e-20	Inhibitory neuron	Gstm5
Tacc1	6.86068e-25	-0.354499	0.157	0.204	2.0237e-20	Inhibitory neuron	Tacc1
Gaa	1.09017e-24	-0.385803	0.288	0.331	3.21566e-20	Inhibitory neuron	Gaa
Elovl5	1.10875e-24	-0.401884	0.072	0.109	3.27047e-20	Inhibitory neuron	Elovl5
Bcr	4.53309e-24	-0.321458	0.08	0.119	1.33713e-19	Inhibitory neuron	Bcr
Mt1	4.78038e-24	-0.598629	0.111	0.15	1.41007e-19	Inhibitory neuron	Mt1
Galnt13	7.90187e-24	-0.490821	0.096	0.135	2.33081e-19	Inhibitory neuron	Galnt13
Il1rapl2	1.21646e-23	-0.551136	0.078	0.115	3.58818e-19	Inhibitory neuron	Il1rapl2
Kcnk1	2.08722e-23	-0.382823	0.115	0.157	6.15667e-19	Inhibitory neuron	Kcnk1
Scarb2	2.13913e-23	-0.502127	0.136	0.177	6.3098e-19	Inhibitory neuron	Scarb2
Dgki	2.43758e-23	-0.361969	0.292	0.337	7.19014e-19	Inhibitory neuron	Dgki
Atp6ap1	2.98833e-23	-0.398002	0.387	0.422	8.81467e-19	Inhibitory neuron	Atp6ap1
Acsl3	4.43688e-23	-0.674244	0.219	0.256	1.30875e-18	Inhibitory neuron	Acsl3
Dnm3	4.99966e-23	-0.519214	0.141	0.182	1.47475e-18	Inhibitory neuron	Dnm3
Itpka	8.18489e-23	-0.400965	0.158	0.2	2.4143e-18	Inhibitory neuron	Itpka
Gnai2	8.78255e-23	-0.468009	0.092	0.13	2.59059e-18	Inhibitory neuron	Gnai2
Actg1	9.53133e-23	-0.334737	0.44	0.467	2.81146e-18	Inhibitory neuron	Actg1
Hsd17b4	1.1911e-22	-0.321003	0.084	0.121	3.51337e-18	Inhibitory neuron	Hsd17b4
Trpm3	2.90757e-22	-0.74636	0.242	0.277	8.57646e-18	Inhibitory neuron	Trpm3
Maml2	3.75196e-22	-0.495895	0.096	0.132	1.10671e-17	Inhibitory neuron	Maml2
Slc39a6	5.53179e-22	-0.41912	0.099	0.137	1.63171e-17	Inhibitory neuron	Slc39a6
Lamp1	7.0991e-22	-0.389048	0.208	0.25	2.09402e-17	Inhibitory neuron	Lamp1
Snx25	8.03776e-22	-0.32053	0.069	0.104	2.3709e-17	Inhibitory neuron	Snx25
Stt3b	8.08062e-22	-0.356585	0.118	0.159	2.38354e-17	Inhibitory neuron	Stt3b
Ncdn	1.81684e-21	-0.414921	0.357	0.383	5.35912e-17	Inhibitory neuron	Ncdn
Gabrg2	3.45886e-20	-0.388571	0.263	0.301	1.02026e-15	Inhibitory neuron	Gabrg2
Adgrl3	3.75085e-20	-0.371676	0.489	0.507	1.10639e-15	Inhibitory neuron	Adgrl3
Slc22a17	4.25036e-20	-0.29104	0.571	0.573	1.25373e-15	Inhibitory neuron	Slc22a17
Eef1a1	4.65542e-20	-0.348199	0.479	0.491	1.37321e-15	Inhibitory neuron	Eef1a1
Tyro3	4.6713e-20	-0.370318	0.097	0.133	1.37789e-15	Inhibitory neuron	Tyro3
Rnf13	5.89184e-20	-0.416703	0.121	0.158	1.73792e-15	Inhibitory neuron	Rnf13
Usp2	1.73233e-19	-0.364871	0.1	0.135	5.10986e-15	Inhibitory neuron	Usp2
Slc30a3	2.37597e-19	-0.391378	0.139	0.178	7.0084e-15	Inhibitory neuron	Slc30a3
Lypd1	3.58634e-19	-0.44815	0.116	0.153	1.05786e-14	Inhibitory neuron	Lypd1
Arhgap20	8.17665e-19	-0.320298	0.074	0.106	2.41187e-14	Inhibitory neuron	Arhgap20
Pcdh19	1.0213e-18	-0.380288	0.175	0.214	3.01254e-14	Inhibitory neuron	Pcdh19
Adcy2	1.36554e-18	-0.428157	0.273	0.308	4.02794e-14	Inhibitory neuron	Adcy2
Sept7	1.57344e-18	-0.511751	0.247	0.28	4.64118e-14	Inhibitory neuron	Sept7
Syt5	1.61546e-18	-0.400752	0.177	0.214	4.76513e-14	Inhibitory neuron	Syt5
Fam3c	1.84233e-18	-0.347382	0.082	0.115	5.43431e-14	Inhibitory neuron	Fam3c
Ubc	3.18389e-18	-0.355595	0.136	0.171	9.39152e-14	Inhibitory neuron	Ubc
App	4.41301e-18	-0.251361	0.79	0.764	1.3017e-13	Inhibitory neuron	App
Mapk3	4.85797e-18	-0.346644	0.073	0.105	1.43296e-13	Inhibitory neuron	Mapk3
Rasal2	7.63932e-18	-0.485367	0.327	0.355	2.25337e-13	Inhibitory neuron	Rasal2
Cox4i1	8.89517e-18	-0.390514	0.315	0.343	2.62381e-13	Inhibitory neuron	Cox4i1
Dgat2	1.93017e-17	-0.326783	0.115	0.148	5.69343e-13	Inhibitory neuron	Dgat2
Arnt2	2.03634e-17	-0.322588	0.081	0.113	6.00659e-13	Inhibitory neuron	Arnt2
Foxn3	2.26696e-17	-0.461958	0.103	0.135	6.68684e-13	Inhibitory neuron	Foxn3
Igsf5	2.95086e-17	-0.324355	0.072	0.102	8.70415e-13	Inhibitory neuron	Igsf5
Sez6l2	3.01286e-17	-0.359419	0.278	0.309	8.88703e-13	Inhibitory neuron	Sez6l2
Nkain2	3.09495e-17	-0.4656	0.572	0.571	9.12918e-13	Inhibitory neuron	Nkain2
Msi2	3.95029e-17	-0.488078	0.106	0.137	1.16522e-12	Inhibitory neuron	Msi2
Ldb2	5.85223e-17	-0.348759	0.093	0.126	1.72623e-12	Inhibitory neuron	Ldb2
Gpr161	7.22471e-17	-0.332809	0.074	0.104	2.13107e-12	Inhibitory neuron	Gpr161
Omg	7.51511e-17	-0.344404	0.122	0.156	2.21673e-12	Inhibitory neuron	Omg
Cox8a	7.53137e-17	-0.386802	0.33	0.359	2.22153e-12	Inhibitory neuron	Cox8a
Sema5a	9.16547e-17	-0.509395	0.132	0.164	2.70354e-12	Inhibitory neuron	Sema5a
Scg2	1.00863e-16	-0.389912	0.211	0.248	2.97516e-12	Inhibitory neuron	Scg2
Kcna6	1.05526e-16	-0.353216	0.089	0.119	3.1127e-12	Inhibitory neuron	Kcna6
Thrb	1.27204e-16	-0.366093	0.115	0.148	3.75212e-12	Inhibitory neuron	Thrb
Tubb2a	1.46538e-16	-0.34948	0.381	0.405	4.32243e-12	Inhibitory neuron	Tubb2a
Pcp4	2.33816e-16	-0.411812	0.089	0.119	6.89687e-12	Inhibitory neuron	Pcp4
Ssbp2	3.94432e-16	-0.385708	0.225	0.26	1.16346e-11	Inhibitory neuron	Ssbp2
Cdh18	4.10079e-16	-0.593356	0.092	0.121	1.20961e-11	Inhibitory neuron	Cdh18
Fut9	5.82872e-16	-0.488705	0.224	0.255	1.7193e-11	Inhibitory neuron	Fut9
Slc1a2	6.41408e-16	-1.09656	0.512	0.42	1.89196e-11	Inhibitory neuron	Slc1a2
Eif1	1.02987e-15	-0.307727	0.254	0.287	3.03781e-11	Inhibitory neuron	Eif1
Sst	1.2763e-15	-1.03359	0.172	0.202	3.76472e-11	Inhibitory neuron	Sst
Meis2	1.36785e-15	-0.418169	0.091	0.121	4.03476e-11	Inhibitory neuron	Meis2
Col25a1	1.38607e-15	-0.496543	0.101	0.13	4.08848e-11	Inhibitory neuron	Col25a1
Slc25a4	2.12489e-15	-0.420404	0.352	0.376	6.26778e-11	Inhibitory neuron	Slc25a4
Sept4	2.34522e-15	-0.537725	0.073	0.1	6.91769e-11	Inhibitory neuron	Sept4
Pcsk1n	2.62357e-15	-0.288909	0.21	0.242	7.73873e-11	Inhibitory neuron	Pcsk1n
Rpl8	3.18143e-15	-0.320586	0.157	0.189	9.38425e-11	Inhibitory neuron	Rpl8
Rpsa	3.36149e-15	-0.347122	0.176	0.208	9.91538e-11	Inhibitory neuron	Rpsa
Efnb3	3.84791e-15	-0.307009	0.119	0.151	1.13502e-10	Inhibitory neuron	Efnb3
Elmod1	3.99413e-15	-0.362648	0.443	0.453	1.17815e-10	Inhibitory neuron	Elmod1
Maged1	4.83491e-15	-0.302502	0.371	0.394	1.42615e-10	Inhibitory neuron	Maged1
Cacnb4	6.63549e-15	-0.399485	0.24	0.271	1.95727e-10	Inhibitory neuron	Cacnb4
Diaph2	1.17139e-14	-0.453039	0.188	0.22	3.45526e-10	Inhibitory neuron	Diaph2
Gria4	3.08401e-14	-0.512445	0.217	0.246	9.0969e-10	Inhibitory neuron	Gria4
Grina	3.57459e-14	-0.290169	0.452	0.464	1.0544e-09	Inhibitory neuron	Grina
Plcl1	3.83953e-14	-0.51967	0.104	0.132	1.13255e-09	Inhibitory neuron	Plcl1
Fam213a	3.96774e-14	-0.320535	0.089	0.116	1.17036e-09	Inhibitory neuron	Fam213a
Slc12a5	4.16473e-14	-0.342281	0.372	0.39	1.22847e-09	Inhibitory neuron	Slc12a5
Pard3	6.89505e-14	-0.420106	0.087	0.114	2.03383e-09	Inhibitory neuron	Pard3
Xpr1	9.22122e-14	-0.414305	0.166	0.197	2.71998e-09	Inhibitory neuron	Xpr1
Gm10800	1.15685e-13	-0.559686	0.42	0.426	3.41236e-09	Inhibitory neuron	Gm10800
Tmem132a	1.27405e-13	-0.29977	0.16	0.191	3.75807e-09	Inhibitory neuron	Tmem132a
Tmbim6	1.80564e-13	-0.359103	0.237	0.265	5.32609e-09	Inhibitory neuron	Tmbim6
Camk2d	2.86823e-13	-0.280939	0.075	0.101	8.46043e-09	Inhibitory neuron	Camk2d
Hsp90aa1	4.31677e-13	-0.303774	0.388	0.409	1.27332e-08	Inhibitory neuron	Hsp90aa1
mt-Nd5	5.74325e-13	-0.336794	0.134	0.162	1.69409e-08	Inhibitory neuron	mt-Nd5
Fxyd6	9.47457e-13	-0.463984	0.148	0.177	2.79471e-08	Inhibitory neuron	Fxyd6
Dab1	9.71919e-13	-0.269999	0.573	0.578	2.86687e-08	Inhibitory neuron	Dab1
Rora	1.25282e-12	-0.454869	0.166	0.193	3.69544e-08	Inhibitory neuron	Rora
Ntrk2	1.76307e-12	-0.3278	0.505	0.51	5.20051e-08	Inhibitory neuron	Ntrk2
Fam49b	2.06449e-12	-0.336914	0.144	0.172	6.08961e-08	Inhibitory neuron	Fam49b
Cntn2	3.01213e-12	-0.503118	0.094	0.119	8.88488e-08	Inhibitory neuron	Cntn2
Gabbr1	3.109e-12	-0.274724	0.459	0.469	9.17061e-08	Inhibitory neuron	Gabbr1
Nedd4	3.17784e-12	-0.377324	0.236	0.262	9.37366e-08	Inhibitory neuron	Nedd4
Gm2115	3.83885e-12	-0.311255	0.079	0.104	1.13234e-07	Inhibitory neuron	Gm2115
Ccdc85a	3.96529e-12	-0.395102	0.19	0.217	1.16964e-07	Inhibitory neuron	Ccdc85a
Mras	4.47599e-12	-0.307914	0.096	0.122	1.32028e-07	Inhibitory neuron	Mras
Hnrnpa2b1	4.9225e-12	-0.332556	0.45	0.456	1.45199e-07	Inhibitory neuron	Hnrnpa2b1
Ctnnd2	5.47184e-12	-0.320163	0.466	0.476	1.61403e-07	Inhibitory neuron	Ctnnd2
Prkacb	7.4698e-12	-0.330994	0.141	0.168	2.20337e-07	Inhibitory neuron	Prkacb
Ctsl	1.07173e-11	-0.293552	0.102	0.128	3.16129e-07	Inhibitory neuron	Ctsl
Slc9a9	1.15681e-11	-0.307053	0.08	0.105	3.41223e-07	Inhibitory neuron	Slc9a9
Gap43	1.41071e-11	-0.292321	0.123	0.151	4.16119e-07	Inhibitory neuron	Gap43
Smc1a	1.56184e-11	-0.346634	0.104	0.13	4.60695e-07	Inhibitory neuron	Smc1a
Lrpap1	1.81164e-11	-0.294562	0.231	0.259	5.34379e-07	Inhibitory neuron	Lrpap1
Tmsb4x	2.11181e-11	-0.298744	0.547	0.542	6.2292e-07	Inhibitory neuron	Tmsb4x
Nudt3	3.49568e-11	-0.271835	0.122	0.149	1.03112e-06	Inhibitory neuron	Nudt3
Bex2	4.75882e-11	-0.316136	0.175	0.201	1.40371e-06	Inhibitory neuron	Bex2
Arxes2	9.727e-11	-0.288257	0.093	0.117	2.86917e-06	Inhibitory neuron	Arxes2
Rpl18	1.01194e-10	-0.354038	0.152	0.177	2.98491e-06	Inhibitory neuron	Rpl18
Rpl23	1.21926e-10	-0.339768	0.157	0.182	3.59644e-06	Inhibitory neuron	Rpl23
Araf	1.83378e-10	-0.302595	0.14	0.165	5.4091e-06	Inhibitory neuron	Araf
Cx3cl1	2.77469e-10	-0.300568	0.436	0.437	8.18451e-06	Inhibitory neuron	Cx3cl1
Cdh13	3.10529e-10	-0.322974	0.116	0.14	9.15968e-06	Inhibitory neuron	Cdh13
Lcorl	4.32867e-10	-0.36385	0.112	0.136	1.27683e-05	Inhibitory neuron	Lcorl
Laptm4b	4.61314e-10	-0.28945	0.111	0.135	1.36074e-05	Inhibitory neuron	Laptm4b
Spred1	4.69707e-10	-0.284521	0.099	0.122	1.3855e-05	Inhibitory neuron	Spred1
Pgrmc1	7.95964e-10	-0.30612	0.338	0.353	2.34785e-05	Inhibitory neuron	Pgrmc1
Ppp2r1a	8.92874e-10	-0.265406	0.151	0.175	2.63371e-05	Inhibitory neuron	Ppp2r1a
Pde4b	9.74691e-10	-0.279354	0.264	0.222	2.87505e-05	Inhibitory neuron	Pde4b
2010300C02Rik	1.0447e-09	-0.271545	0.194	0.219	3.08154e-05	Inhibitory neuron	2010300C02Rik
Slc25a5	1.08527e-09	-0.296754	0.123	0.147	3.20122e-05	Inhibitory neuron	Slc25a5
Eef2	1.13031e-09	-0.321599	0.245	0.265	3.33407e-05	Inhibitory neuron	Eef2
Nckap5	1.38022e-09	-0.321687	0.096	0.118	4.07125e-05	Inhibitory neuron	Nckap5
Htra1	3.07856e-09	-0.741258	0.134	0.151	9.08083e-05	Inhibitory neuron	Htra1
Cyp46a1	3.19519e-09	-0.263162	0.134	0.157	9.42486e-05	Inhibitory neuron	Cyp46a1
Rps3	3.43539e-09	-0.354555	0.197	0.22	0.000101334	Inhibitory neuron	Rps3
Jam3	3.77383e-09	-0.262255	0.082	0.103	0.000111317	Inhibitory neuron	Jam3
Os9	3.91084e-09	-0.276441	0.168	0.192	0.000115358	Inhibitory neuron	Os9
Atp5g3	4.10051e-09	-0.272547	0.217	0.24	0.000120953	Inhibitory neuron	Atp5g3
Rps29	1.00573e-08	-0.319484	0.216	0.237	0.000296661	Inhibitory neuron	Rps29
Plekha5	1.15187e-08	-0.352344	0.298	0.313	0.000339768	Inhibitory neuron	Plekha5
Endod1	1.34044e-08	-0.295814	0.089	0.109	0.00039539	Inhibitory neuron	Endod1
Glud1	1.39215e-08	-0.393227	0.172	0.192	0.000410643	Inhibitory neuron	Glud1
Pcdh10	1.41721e-08	-0.326077	0.134	0.155	0.000418035	Inhibitory neuron	Pcdh10
Syt16	1.43647e-08	-0.269735	0.152	0.174	0.000423717	Inhibitory neuron	Syt16
Dapk1	1.45189e-08	-0.271611	0.232	0.254	0.000428263	Inhibitory neuron	Dapk1
Zdhhc2	1.67893e-08	-0.327201	0.148	0.169	0.000495234	Inhibitory neuron	Zdhhc2
Mt3	2.03047e-08	-0.342157	0.31	0.319	0.000598926	Inhibitory neuron	Mt3
Cfl1	2.0599e-08	-0.282132	0.273	0.292	0.000607609	Inhibitory neuron	Cfl1
Rps9	2.13084e-08	-0.283661	0.125	0.147	0.000628532	Inhibitory neuron	Rps9
Mindy2	2.20672e-08	-0.282421	0.091	0.111	0.000650918	Inhibitory neuron	Mindy2
Sqstm1	2.44676e-08	-0.282402	0.204	0.226	0.000721721	Inhibitory neuron	Sqstm1
Ddn	2.79492e-08	-0.269609	0.144	0.165	0.000824418	Inhibitory neuron	Ddn
Tmeff1	2.84236e-08	-0.260671	0.153	0.175	0.00083841	Inhibitory neuron	Tmeff1
Fjx1	3.55201e-08	-0.391005	0.091	0.11	0.00104774	Inhibitory neuron	Fjx1
Tspan3	3.67169e-08	-0.295667	0.488	0.484	0.00108304	Inhibitory neuron	Tspan3
Tecr	4.42169e-08	-0.257376	0.363	0.372	0.00130427	Inhibitory neuron	Tecr
Jun	5.8487e-08	-0.291342	0.091	0.11	0.00172519	Inhibitory neuron	Jun
Kif1a	5.94713e-08	-0.2804	0.21	0.229	0.00175422	Inhibitory neuron	Kif1a
Rpl7a	6.70481e-08	-0.274282	0.134	0.154	0.00197772	Inhibitory neuron	Rpl7a
Man1a	1.08986e-07	-0.476801	0.178	0.196	0.00321477	Inhibitory neuron	Man1a
Rplp1	1.54413e-07	-0.265882	0.338	0.348	0.00455473	Inhibitory neuron	Rplp1
Caly	1.5936e-07	-0.30017	0.263	0.278	0.00470064	Inhibitory neuron	Caly
Cox7c	2.17255e-07	-0.280247	0.257	0.274	0.00640837	Inhibitory neuron	Cox7c
Map1a	2.20314e-07	-0.261055	0.122	0.142	0.00649861	Inhibitory neuron	Map1a
Cadm1	2.44151e-07	-0.251454	0.478	0.48	0.00720173	Inhibitory neuron	Cadm1
Rpl4	2.53256e-07	-0.291289	0.255	0.271	0.00747029	Inhibitory neuron	Rpl4
Ncl	2.66899e-07	-0.292781	0.203	0.222	0.00787273	Inhibitory neuron	Ncl
Nfia	2.68699e-07	-0.365025	0.217	0.235	0.00792581	Inhibitory neuron	Nfia
Sez6	2.91863e-07	-0.288527	0.252	0.268	0.0086091	Inhibitory neuron	Sez6
P4hb	3.32861e-07	-0.27278	0.117	0.136	0.00981839	Inhibitory neuron	P4hb
Hdac8	4.6989e-07	-0.320528	0.085	0.103	0.0138603	Inhibitory neuron	Hdac8
Fam171b	4.87883e-07	-0.267181	0.362	0.371	0.0143911	Inhibitory neuron	Fam171b
Ttyh3	7.25796e-07	-0.262199	0.13	0.148	0.0214088	Inhibitory neuron	Ttyh3
Phyhipl	8.42983e-07	-0.298511	0.106	0.124	0.0248655	Inhibitory neuron	Phyhipl
Serinc3	8.72201e-07	-0.307507	0.233	0.248	0.0257273	Inhibitory neuron	Serinc3
Scn3a	1.18359e-06	-0.303155	0.191	0.208	0.0349125	Inhibitory neuron	Scn3a
Asap2	1.30918e-06	-0.26309	0.118	0.136	0.0386167	Inhibitory neuron	Asap2
Fth1	1.46141e-06	-0.357133	0.425	0.421	0.0431072	Inhibitory neuron	Fth1
Gpd2	1.49293e-06	-0.332848	0.123	0.14	0.044037	Inhibitory neuron	Gpd2
Gm21988	1.6188e-06	-0.252669	0.204	0.221	0.0477497	Inhibitory neuron	Gm21988
Prdx6	2.03973e-06	-0.340712	0.103	0.119	0.0601658	Inhibitory neuron	Prdx6
Ssr3	2.51691e-06	-0.275157	0.117	0.134	0.0742412	Inhibitory neuron	Ssr3
Fam131a	2.57802e-06	-0.259288	0.247	0.26	0.0760439	Inhibitory neuron	Fam131a
Zwint	2.63854e-06	-0.283395	0.274	0.288	0.077829	Inhibitory neuron	Zwint
Pip5k1b	3.06314e-06	-0.332869	0.188	0.205	0.0903534	Inhibitory neuron	Pip5k1b
Bsg	3.21054e-06	-0.313554	0.373	0.376	0.0947012	Inhibitory neuron	Bsg
Pcbp1	5.05636e-06	-0.258776	0.119	0.136	0.149147	Inhibitory neuron	Pcbp1
Hnrnpk	6.09285e-06	-0.255141	0.211	0.226	0.179721	Inhibitory neuron	Hnrnpk
Stox2	7.14965e-06	-0.352413	0.188	0.203	0.210893	Inhibitory neuron	Stox2
Anp32a	1.01859e-05	-0.253198	0.118	0.133	0.300453	Inhibitory neuron	Anp32a
Oaz1	1.05105e-05	-0.260102	0.175	0.19	0.310028	Inhibitory neuron	Oaz1
Tspyl4	1.1049e-05	-0.305965	0.169	0.184	0.325911	Inhibitory neuron	Tspyl4
Ano4	1.60776e-05	-0.286107	0.117	0.132	0.47424	Inhibitory neuron	Ano4
Tubb4a	4.14916e-05	-0.292777	0.119	0.133	1	Inhibitory neuron	Tubb4a
Klf9	5.6517e-05	-0.347449	0.211	0.224	1	Inhibitory neuron	Klf9
Fau	6.52597e-05	-0.294315	0.252	0.264	1	Inhibitory neuron	Fau
Tuba1b	0.000131215	-0.27344	0.368	0.369	1	Inhibitory neuron	Tuba1b
5730522E02Rik	0.000138046	-0.269061	0.262	0.271	1	Inhibitory neuron	5730522E02Rik
Slc8a2	0.000141782	-0.331732	0.335	0.333	1	Inhibitory neuron	Slc8a2
Dtna	0.000188674	-0.301615	0.25	0.26	1	Inhibitory neuron	Dtna
Eef1b2	0.00019328	-0.259882	0.16	0.173	1	Inhibitory neuron	Eef1b2
Kcnb1	0.000220777	-0.284378	0.2	0.212	1	Inhibitory neuron	Kcnb1
Kcnab1	0.000233049	-0.254788	0.206	0.218	1	Inhibitory neuron	Kcnab1
Ctsd	0.000402151	-0.29341	0.274	0.279	1	Inhibitory neuron	Ctsd
Uqcrb	0.000443344	-0.255403	0.118	0.13	1	Inhibitory neuron	Uqcrb
B3galt1	0.000588324	-0.290215	0.304	0.308	1	Inhibitory neuron	B3galt1
Mfsd4a	0.000874237	-0.258684	0.142	0.153	1	Inhibitory neuron	Mfsd4a
Ywhab	0.000973718	-0.261045	0.374	0.37	1	Inhibitory neuron	Ywhab
Ttr	0.00181898	-0.764099	0.27	0.273	1	Inhibitory neuron	Ttr
Map4	0.00246223	-0.268153	0.213	0.219	1	Inhibitory neuron	Map4
Mmd2	0.00260372	-0.301957	0.149	0.156	1	Inhibitory neuron	Mmd2
Paqr8	0.00265564	-0.323888	0.103	0.112	1	Inhibitory neuron	Paqr8
Mmp16	0.00322848	-0.300474	0.307	0.308	1	Inhibitory neuron	Mmp16
Hipk2	0.00386689	-0.298943	0.095	0.104	1	Inhibitory neuron	Hipk2
Rnf220	0.00438099	-0.261156	0.091	0.1	1	Inhibitory neuron	Rnf220
Rps23	0.00597313	-0.253689	0.204	0.211	1	Inhibitory neuron	Rps23
Fnbp1	0.00866972	-0.322802	0.162	0.169	1	Inhibitory neuron	Fnbp1
Rps12	0.00910207	-0.27192	0.197	0.203	1	Inhibitory neuron	Rps12
Slc4a4.1	0	1.28224	0.272	0.116	0	Excitatory neuron	Slc4a4
C1ql3.1	0	1.02095	0.284	0.136	0	Excitatory neuron	C1ql3
Slc8a2.1	0	0.832429	0.377	0.243	0	Excitatory neuron	Slc8a2
Atp1a1.1	0	0.720657	0.548	0.418	0	Excitatory neuron	Atp1a1
Olfm1	0	0.68616	0.802	0.731	0	Excitatory neuron	Olfm1
Ppp3ca	0	0.642454	0.855	0.801	0	Excitatory neuron	Ppp3ca
Aplp1.1	0	0.609577	0.668	0.581	0	Excitatory neuron	Aplp1
Ptprd.1	0	0.562527	0.771	0.69	0	Excitatory neuron	Ptprd
Meg3.1	0	-0.594605	0.945	0.977	0	Excitatory neuron	Meg3
Cadps.1	0	-0.650118	0.391	0.558	0	Excitatory neuron	Cadps
Sulf2.1	0	-0.652279	0.111	0.236	0	Excitatory neuron	Sulf2
Cntnap2.1	0	-0.657043	0.465	0.629	0	Excitatory neuron	Cntnap2
Scn1a	0	-0.685892	0.214	0.384	0	Excitatory neuron	Scn1a
Akap13.1	0	-0.698298	0.084	0.205	0	Excitatory neuron	Akap13
Spock1.1	0	-0.708276	0.117	0.258	0	Excitatory neuron	Spock1
Cntnap5c.1	0	-0.747183	0.108	0.235	0	Excitatory neuron	Cntnap5c
Snhg11.1	0	-0.747299	0.765	0.918	0	Excitatory neuron	Snhg11
Fstl5.1	0	-0.790506	0.062	0.167	0	Excitatory neuron	Fstl5
Neto1.1	0	-0.809686	0.131	0.285	0	Excitatory neuron	Neto1
Nectin3.1	0	-0.828318	0.062	0.185	0	Excitatory neuron	Nectin3
Mgat4c.1	0	-0.829996	0.219	0.373	0	Excitatory neuron	Mgat4c
Rbms3	0	-0.832104	0.048	0.145	0	Excitatory neuron	Rbms3
Slit2.1	0	-0.846201	0.102	0.237	0	Excitatory neuron	Slit2
Kcnc1	0	-0.851857	0.119	0.238	0	Excitatory neuron	Kcnc1
Kcnmb2	0	-0.862201	0.018	0.102	0	Excitatory neuron	Kcnmb2
Cit.1	0	-0.882547	0.079	0.202	0	Excitatory neuron	Cit
Ptprm	0	-0.884378	0.038	0.142	0	Excitatory neuron	Ptprm
Pde4d.1	0	-0.899574	0.29	0.496	0	Excitatory neuron	Pde4d
Gria4.1	0	-0.906737	0.192	0.348	0	Excitatory neuron	Gria4
Robo1.1	0	-0.937317	0.209	0.405	0	Excitatory neuron	Robo1
Trhde.1	0	-0.955398	0.1	0.24	0	Excitatory neuron	Trhde
Unc5c.1	0	-0.975273	0.247	0.442	0	Excitatory neuron	Unc5c
Trps1.1	0	-0.981483	0.132	0.269	0	Excitatory neuron	Trps1
Elavl2.1	0	-1.04162	0.078	0.256	0	Excitatory neuron	Elavl2
Col19a1	0	-1.06817	0.025	0.118	0	Excitatory neuron	Col19a1
Gm45341	0	-1.10861	0.044	0.134	0	Excitatory neuron	Gm45341
C130073E24Rik	0	-1.14955	0.039	0.14	0	Excitatory neuron	C130073E24Rik
Reln	0	-1.158	0.049	0.133	0	Excitatory neuron	Reln
Gad1.1	0	-1.16198	0.096	0.234	0	Excitatory neuron	Gad1
Kcnq5.1	0	-1.17146	0.28	0.478	0	Excitatory neuron	Kcnq5
Gm32647.1	0	-1.18362	0.055	0.161	0	Excitatory neuron	Gm32647
Nrxn3.1	0	-1.1967	0.623	0.841	0	Excitatory neuron	Nrxn3
Gad2	0	-1.2271	0.035	0.172	0	Excitatory neuron	Gad2
Cnr1	0	-1.29998	0.119	0.24	0	Excitatory neuron	Cnr1
Grip1	0	-1.33607	0.163	0.39	0	Excitatory neuron	Grip1
Grik1.1	0	-1.44676	0.05	0.196	0	Excitatory neuron	Grik1
Kcnc2.1	0	-1.49383	0.11	0.316	0	Excitatory neuron	Kcnc2
Slc32a1.1	0	-1.61252	0.035	0.227	0	Excitatory neuron	Slc32a1
Nxph1.1	0	-1.91288	0.043	0.225	0	Excitatory neuron	Nxph1
Erbb4.1	0	-2.35104	0.138	0.358	0	Excitatory neuron	Erbb4
Nrip3.1	4.04267e-301	-0.610699	0.07	0.165	1.19247e-296	Excitatory neuron	Nrip3
4930447C04Rik.1	1.20648e-298	-0.552747	0.046	0.129	3.55876e-294	Excitatory neuron	4930447C04Rik
Slc6a1.1	1.82936e-286	-0.698783	0.136	0.251	5.39607e-282	Excitatory neuron	Slc6a1
Unc5d	4.13757e-285	-0.771506	0.134	0.248	1.22046e-280	Excitatory neuron	Unc5d
C1ql2.1	2.61609e-284	0.968583	0.185	0.08	7.71667e-280	Excitatory neuron	C1ql2
Dpp10.1	2.03884e-280	-0.68628	0.135	0.248	6.01398e-276	Excitatory neuron	Dpp10
Prnp.1	7.61713e-277	0.566131	0.65	0.563	2.24682e-272	Excitatory neuron	Prnp
Mirg.1	3.73465e-274	-0.470565	0.123	0.235	1.10161e-269	Excitatory neuron	Mirg
Adcy1.1	3.22878e-265	0.815529	0.359	0.238	9.52393e-261	Excitatory neuron	Adcy1
Clmp.1	4.72689e-265	-0.598269	0.054	0.135	1.39429e-260	Excitatory neuron	Clmp
Tmem178b.1	1.81506e-263	-0.502859	0.213	0.344	5.35388e-259	Excitatory neuron	Tmem178b
Gpm6a.1	4.19494e-259	0.486777	0.73	0.669	1.23738e-254	Excitatory neuron	Gpm6a
Fgf12	1.70244e-258	-0.605638	0.26	0.392	5.02167e-254	Excitatory neuron	Fgf12
Rfx3.1	2.34782e-254	0.885039	0.302	0.187	6.92538e-250	Excitatory neuron	Rfx3
Hcn1	5.18625e-252	-0.620772	0.254	0.382	1.52979e-247	Excitatory neuron	Hcn1
Kcnip4	4.04932e-251	0.415228	0.831	0.775	1.19443e-246	Excitatory neuron	Kcnip4
Gpcpd1.1	6.21871e-247	-0.49055	0.273	0.405	1.83433e-242	Excitatory neuron	Gpcpd1
Astn2.1	2.87598e-244	-0.713351	0.158	0.267	8.48329e-240	Excitatory neuron	Astn2
Rims2	4.88426e-244	-0.495908	0.246	0.376	1.44071e-239	Excitatory neuron	Rims2
mt-Co1.1	2.63231e-238	0.51806	0.881	0.86	7.76453e-234	Excitatory neuron	mt-Co1
Socs2.1	2.81716e-234	-0.480006	0.05	0.122	8.30977e-230	Excitatory neuron	Socs2
Zfp385b.1	3.49841e-233	-0.540651	0.1	0.194	1.03193e-228	Excitatory neuron	Zfp385b
Dgkh.1	3.21043e-231	0.861461	0.305	0.197	9.46981e-227	Excitatory neuron	Dgkh
Utrn	1.66113e-228	-0.615935	0.051	0.122	4.89983e-224	Excitatory neuron	Utrn
Peak1.1	1.75608e-225	-0.544029	0.144	0.247	5.17992e-221	Excitatory neuron	Peak1
Dner.1	5.17724e-225	-0.617729	0.153	0.257	1.52713e-220	Excitatory neuron	Dner
Khdrbs3.1	2.40186e-224	-0.51092	0.298	0.423	7.08476e-220	Excitatory neuron	Khdrbs3
Dock10.1	3.11368e-224	0.875816	0.271	0.164	9.18442e-220	Excitatory neuron	Dock10
Sdk1	3.6633e-224	-0.486045	0.04	0.105	1.08056e-219	Excitatory neuron	Sdk1
Slc17a7.1	6.95401e-224	0.384177	0.695	0.584	2.05122e-219	Excitatory neuron	Slc17a7
Atp2b1	7.06015e-223	0.55498	0.81	0.761	2.08253e-218	Excitatory neuron	Atp2b1
Cntnap4	4.46963e-222	-0.636919	0.051	0.121	1.31841e-217	Excitatory neuron	Cntnap4
9530059O14Rik.1	9.05295e-222	-0.597833	0.143	0.245	2.67035e-217	Excitatory neuron	9530059O14Rik
Tspan7.1	1.05656e-221	0.650691	0.645	0.58	3.11654e-217	Excitatory neuron	Tspan7
Peg3	1.34157e-221	-0.476701	0.21	0.328	3.95724e-217	Excitatory neuron	Peg3
Cadm2	7.07123e-220	0.388715	0.751	0.672	2.0858e-215	Excitatory neuron	Cadm2
Gabrg3.1	3.74431e-219	-0.70012	0.144	0.245	1.10446e-214	Excitatory neuron	Gabrg3
Fibcd1.1	1.73913e-218	0.779188	0.17	0.079	5.1299e-214	Excitatory neuron	Fibcd1
Kcnd2.1	1.25802e-213	0.529614	0.648	0.577	3.71077e-209	Excitatory neuron	Kcnd2
Ptprg.1	6.97757e-211	-0.438335	0.251	0.374	2.05817e-206	Excitatory neuron	Ptprg
Sparcl1.1	2.44275e-209	0.967084	0.576	0.503	7.20537e-205	Excitatory neuron	Sparcl1
Myo16	5.84357e-209	-0.481735	0.04	0.102	1.72368e-204	Excitatory neuron	Myo16
Ppp2r2b.1	1.06182e-207	-0.493162	0.276	0.398	3.13205e-203	Excitatory neuron	Ppp2r2b
Tmtc2	3.08236e-207	-0.54332	0.09	0.175	9.09205e-203	Excitatory neuron	Tmtc2
Lhfpl3	9.62609e-207	-0.977698	0.056	0.125	2.83941e-202	Excitatory neuron	Lhfpl3
Icam5	1.09047e-206	0.662463	0.344	0.238	3.21656e-202	Excitatory neuron	Icam5
Grm2.1	3.26464e-203	0.555161	0.122	0.046	9.62972e-199	Excitatory neuron	Grm2
Gja1.1	1.78418e-201	1.22005	0.14	0.062	5.26281e-197	Excitatory neuron	Gja1
Grik4.1	6.12046e-201	-0.523533	0.117	0.208	1.80535e-196	Excitatory neuron	Grik4
Galnt3.1	2.72545e-200	-0.528818	0.049	0.115	8.03926e-196	Excitatory neuron	Galnt3
Chd6	8.14816e-197	-0.383761	0.239	0.358	2.40346e-192	Excitatory neuron	Chd6
Vstm2a.1	1.07543e-196	-0.584621	0.121	0.21	3.1722e-192	Excitatory neuron	Vstm2a
Ncdn.1	1.10025e-196	0.614751	0.411	0.315	3.2454e-192	Excitatory neuron	Ncdn
A230057D06Rik	2.69589e-195	-0.457954	0.214	0.325	7.95206e-191	Excitatory neuron	A230057D06Rik
Gpc4.1	4.13249e-194	0.790182	0.126	0.051	1.21896e-189	Excitatory neuron	Gpc4
Cacna1a.1	2.00855e-193	-0.457449	0.224	0.336	5.92462e-189	Excitatory neuron	Cacna1a
Fth1.1	3.28834e-193	0.664203	0.452	0.358	9.69963e-189	Excitatory neuron	Fth1
Chrm3.1	4.30419e-193	-0.38374	0.255	0.377	1.26961e-188	Excitatory neuron	Chrm3
5330434G04Rik	5.54538e-192	-0.447318	0.137	0.232	1.63572e-187	Excitatory neuron	5330434G04Rik
Psap.1	2.94197e-185	0.354238	0.835	0.807	8.67792e-181	Excitatory neuron	Psap
Nek1.1	5.99021e-185	-0.379958	0.14	0.236	1.76693e-180	Excitatory neuron	Nek1
Tenm4.1	5.66615e-184	-0.409872	0.274	0.392	1.67134e-179	Excitatory neuron	Tenm4
Prkca.1	1.19583e-182	-0.511124	0.219	0.324	3.52733e-178	Excitatory neuron	Prkca
Cpne4.1	1.3885e-182	-0.485846	0.101	0.183	4.09567e-178	Excitatory neuron	Cpne4
Fchsd2	3.45823e-182	-0.460116	0.088	0.166	1.02007e-177	Excitatory neuron	Fchsd2
Slc1a3.1	7.39684e-182	1.48496	0.218	0.134	2.18185e-177	Excitatory neuron	Slc1a3
Focad.1	6.07645e-181	-0.40685	0.159	0.256	1.79237e-176	Excitatory neuron	Focad
Nkain3.1	3.72916e-180	-0.498524	0.171	0.27	1.09999e-175	Excitatory neuron	Nkain3
Mlc1.1	3.80948e-179	1.14187	0.129	0.058	1.12368e-174	Excitatory neuron	Mlc1
Enox1.1	5.05292e-179	-0.425606	0.231	0.34	1.49046e-174	Excitatory neuron	Enox1
Efna5	2.91361e-178	-0.538105	0.053	0.117	8.59426e-174	Excitatory neuron	Efna5
Nell2.1	1.47687e-175	0.410091	0.631	0.544	4.35631e-171	Excitatory neuron	Nell2
Itpka.1	4.52155e-175	0.632764	0.225	0.134	1.33372e-170	Excitatory neuron	Itpka
Grm3.1	5.68827e-174	0.827869	0.127	0.056	1.67787e-169	Excitatory neuron	Grm3
Srgap2.1	3.00636e-173	-0.464172	0.139	0.229	8.86785e-169	Excitatory neuron	Srgap2
Snap91.1	1.83224e-171	-0.402601	0.263	0.374	5.40455e-167	Excitatory neuron	Snap91
Dlc1	1.90591e-170	-0.45476	0.089	0.165	5.62187e-166	Excitatory neuron	Dlc1
Rapgef4.1	8.22755e-170	-0.418952	0.256	0.366	2.42688e-165	Excitatory neuron	Rapgef4
Spock3	2.57017e-169	-0.460553	0.147	0.238	7.58124e-165	Excitatory neuron	Spock3
Opcml.1	1.32194e-168	-0.394851	0.705	0.78	3.89933e-164	Excitatory neuron	Opcml
Ccbe1.1	1.43281e-168	-0.428245	0.05	0.11	4.22637e-164	Excitatory neuron	Ccbe1
Nktr.1	1.62521e-168	-0.316973	0.392	0.514	4.79388e-164	Excitatory neuron	Nktr
Slc38a1	2.55e-168	-0.398214	0.148	0.24	7.52174e-164	Excitatory neuron	Slc38a1
S1pr1.1	2.6873e-168	1.1051	0.13	0.061	7.92672e-164	Excitatory neuron	S1pr1
Ttyh1.1	4.07789e-168	1.03861	0.29	0.204	1.20286e-163	Excitatory neuron	Ttyh1
Malat1	2.96374e-167	0.303966	1	1	8.74214e-163	Excitatory neuron	Malat1
Pam	2.99586e-166	-0.428348	0.308	0.42	8.8369e-162	Excitatory neuron	Pam
Atp11b	7.34242e-166	-0.351944	0.194	0.295	2.16579e-161	Excitatory neuron	Atp11b
mt-Co2.1	1.03752e-164	0.441655	0.791	0.762	3.06038e-160	Excitatory neuron	mt-Co2
Cldn10	2.28025e-164	0.775052	0.108	0.044	6.72604e-160	Excitatory neuron	Cldn10
Neto2.1	6.89049e-164	-0.388253	0.072	0.141	2.03249e-159	Excitatory neuron	Neto2
Hs3st4.1	4.04715e-163	-0.477862	0.173	0.267	1.19379e-158	Excitatory neuron	Hs3st4
Clstn3	9.1453e-162	-0.405056	0.33	0.442	2.69759e-157	Excitatory neuron	Clstn3
Prox1.1	4.88018e-161	0.642098	0.13	0.06	1.43951e-156	Excitatory neuron	Prox1
Atp1b2.1	6.24606e-158	0.828689	0.242	0.159	1.8424e-153	Excitatory neuron	Atp1b2
Klf12	1.04018e-152	-0.449928	0.109	0.186	3.06823e-148	Excitatory neuron	Klf12
Frmpd4.1	3.15599e-152	-0.431199	0.417	0.524	9.30921e-148	Excitatory neuron	Frmpd4
Magi3.1	4.95862e-151	-0.399982	0.13	0.213	1.46264e-146	Excitatory neuron	Magi3
mt-Atp6.1	7.01276e-151	0.422231	0.668	0.625	2.06855e-146	Excitatory neuron	mt-Atp6
Cacna2d3.1	7.85338e-151	-0.417178	0.278	0.382	2.31651e-146	Excitatory neuron	Cacna2d3
Efr3b.1	1.45363e-150	-0.367416	0.088	0.158	4.28777e-146	Excitatory neuron	Efr3b
Slc30a3.1	2.77315e-150	0.62672	0.2	0.119	8.17995e-146	Excitatory neuron	Slc30a3
Pclo.1	5.229e-150	-0.384899	0.31	0.416	1.5424e-145	Excitatory neuron	Pclo
Cntn6	1.42465e-149	-0.359511	0.049	0.106	4.20229e-145	Excitatory neuron	Cntn6
Nyap2	1.09992e-146	-0.464271	0.072	0.136	3.24444e-142	Excitatory neuron	Nyap2
Wfs1.1	1.3553e-146	0.618442	0.126	0.06	3.99772e-142	Excitatory neuron	Wfs1
Cacna1b.1	2.32033e-146	-0.347432	0.205	0.301	6.84429e-142	Excitatory neuron	Cacna1b
Npas3.1	2.08381e-145	-0.598423	0.116	0.191	6.14661e-141	Excitatory neuron	Npas3
Col25a1.1	7.06684e-144	-0.692271	0.104	0.174	2.08451e-139	Excitatory neuron	Col25a1
Ubr5.1	1.92726e-143	-0.306351	0.305	0.413	5.68482e-139	Excitatory neuron	Ubr5
Chst1	2.76696e-142	0.536989	0.391	0.305	8.16169e-138	Excitatory neuron	Chst1
Pcdhga1.1	4.79193e-142	0.504929	0.491	0.415	1.41347e-137	Excitatory neuron	Pcdhga1
Osbpl8.1	2.07971e-141	-0.350776	0.167	0.255	6.13453e-137	Excitatory neuron	Osbpl8
Rev3l	3.52681e-140	-0.342921	0.164	0.252	1.0403e-135	Excitatory neuron	Rev3l
Rab3c	5.8359e-140	-0.430511	0.159	0.243	1.72141e-135	Excitatory neuron	Rab3c
Xkr4.1	1.138e-139	-0.422352	0.349	0.452	3.35677e-135	Excitatory neuron	Xkr4
Dab1.1	1.32695e-139	0.363913	0.602	0.527	3.9141e-135	Excitatory neuron	Dab1
2010300C02Rik.1	1.48137e-139	0.530472	0.243	0.161	4.36961e-135	Excitatory neuron	2010300C02Rik
Slco3a1.1	4.69873e-139	-0.32917	0.113	0.189	1.38598e-134	Excitatory neuron	Slco3a1
Baiap2	5.62965e-139	0.53627	0.273	0.189	1.66058e-134	Excitatory neuron	Baiap2
Grid2.1	8.41237e-139	-0.560857	0.245	0.338	2.4814e-134	Excitatory neuron	Grid2
Nrgn	1.49896e-138	0.489662	0.488	0.413	4.42149e-134	Excitatory neuron	Nrgn
mt-Co3.1	8.87725e-137	0.442536	0.667	0.626	2.61852e-132	Excitatory neuron	mt-Co3
Sntg1	8.91866e-137	-0.428523	0.288	0.388	2.63074e-132	Excitatory neuron	Sntg1
Stxbp6.1	5.17808e-136	0.732395	0.172	0.101	1.52738e-131	Excitatory neuron	Stxbp6
Bach2.1	1.32992e-135	-0.369328	0.095	0.163	3.92287e-131	Excitatory neuron	Bach2
Runx1t1.1	2.73152e-135	-0.356844	0.161	0.246	8.05716e-131	Excitatory neuron	Runx1t1
C530008M17Rik	2.76103e-134	-0.37022	0.076	0.138	8.14422e-130	Excitatory neuron	C530008M17Rik
Itm2b.1	1.58984e-133	0.367601	0.673	0.626	4.68955e-129	Excitatory neuron	Itm2b
Mt2.1	1.69535e-133	0.93778	0.129	0.067	5.00077e-129	Excitatory neuron	Mt2
Iqsec3.1	3.96434e-133	-0.38509	0.065	0.123	1.16936e-128	Excitatory neuron	Iqsec3
Cdh13.1	2.06192e-132	-0.475876	0.114	0.185	6.08206e-128	Excitatory neuron	Cdh13
Luzp2.1	3.47487e-132	-0.392431	0.121	0.195	1.02498e-127	Excitatory neuron	Luzp2
Dcx	8.31292e-132	-0.345553	0.054	0.108	2.45206e-127	Excitatory neuron	Dcx
Ptprt.1	1.08088e-130	-0.56573	0.122	0.194	3.18826e-126	Excitatory neuron	Ptprt
Syt1.1	2.02513e-130	-0.269646	0.847	0.888	5.97353e-126	Excitatory neuron	Syt1
Raver2.1	5.26797e-130	-0.3455	0.079	0.141	1.55389e-125	Excitatory neuron	Raver2
Bcl11b.1	8.25504e-130	0.541628	0.205	0.129	2.43499e-125	Excitatory neuron	Bcl11b
Kcnq1ot1.1	1.00726e-129	-0.392996	0.192	0.28	2.9711e-125	Excitatory neuron	Kcnq1ot1
Slc35f1.1	1.1272e-129	-0.492352	0.151	0.229	3.32489e-125	Excitatory neuron	Slc35f1
Parp8.1	4.27981e-129	-0.345506	0.097	0.165	1.26241e-124	Excitatory neuron	Parp8
Igfbp5.1	2.31723e-128	0.585342	0.137	0.073	6.83513e-124	Excitatory neuron	Igfbp5
Slc6a11.1	2.43404e-128	0.771078	0.124	0.064	7.17968e-124	Excitatory neuron	Slc6a11
Itm2c	2.59364e-126	0.270912	0.806	0.768	7.65046e-122	Excitatory neuron	Itm2c
Pcdh7	2.71453e-126	-0.401317	0.213	0.303	8.00703e-122	Excitatory neuron	Pcdh7
Prkd1.1	6.06274e-126	0.586936	0.137	0.073	1.78833e-121	Excitatory neuron	Prkd1
Calb1.1	8.04749e-126	0.493783	0.151	0.084	2.37377e-121	Excitatory neuron	Calb1
Pcdh15.1	2.09563e-125	-0.515359	0.197	0.28	6.18148e-121	Excitatory neuron	Pcdh15
Mfge8.1	1.35273e-124	1.15829	0.176	0.11	3.99015e-120	Excitatory neuron	Mfge8
Tmem130.1	4.297e-124	-0.51144	0.243	0.329	1.26749e-119	Excitatory neuron	Tmem130
A230006K03Rik	8.02896e-124	-0.341821	0.181	0.266	2.3683e-119	Excitatory neuron	A230006K03Rik
Cxadr.1	1.43142e-123	-0.296088	0.06	0.114	4.22225e-119	Excitatory neuron	Cxadr
Fam131a.1	3.77583e-123	0.506371	0.284	0.206	1.11376e-118	Excitatory neuron	Fam131a
Sphkap	6.86973e-123	0.575937	0.303	0.224	2.02637e-118	Excitatory neuron	Sphkap
Lgi2	3.74799e-122	-0.375583	0.056	0.108	1.10555e-117	Excitatory neuron	Lgi2
Aak1.1	3.83933e-122	-0.324555	0.299	0.396	1.13249e-117	Excitatory neuron	Aak1
Rbms1	8.98799e-122	-0.402816	0.06	0.114	2.65119e-117	Excitatory neuron	Rbms1
Gprc5b.1	1.42215e-121	0.583257	0.151	0.087	4.19491e-117	Excitatory neuron	Gprc5b
Nbeal1	1.79462e-120	-0.282596	0.135	0.21	5.2936e-116	Excitatory neuron	Nbeal1
Gm26906	3.61992e-120	-0.261623	0.097	0.163	1.06777e-115	Excitatory neuron	Gm26906
Cpne7.1	3.85773e-120	-0.332463	0.187	0.27	1.13791e-115	Excitatory neuron	Cpne7
Cplx1	4.09734e-120	-0.361373	0.11	0.178	1.20859e-115	Excitatory neuron	Cplx1
Ddn.1	3.07887e-119	0.478555	0.185	0.116	9.08174e-115	Excitatory neuron	Ddn
Spon1.1	3.95343e-119	0.470726	0.183	0.112	1.16614e-114	Excitatory neuron	Spon1
2010111I01Rik.1	9.77952e-119	-0.324757	0.153	0.23	2.88467e-114	Excitatory neuron	2010111I01Rik
Shisa6.1	1.61179e-118	-0.35006	0.216	0.302	4.7543e-114	Excitatory neuron	Shisa6
Plpp3.1	7.70853e-118	1.63001	0.213	0.15	2.27379e-113	Excitatory neuron	Plpp3
Cntn4.1	1.11783e-117	-0.452637	0.19	0.269	3.29726e-113	Excitatory neuron	Cntn4
Cacna1e	1.32001e-117	0.434806	0.45	0.371	3.89363e-113	Excitatory neuron	Cacna1e
Ramp1.1	1.95214e-117	0.504379	0.166	0.1	5.75823e-113	Excitatory neuron	Ramp1
Mmd2.1	2.42609e-117	0.556558	0.177	0.11	7.15624e-113	Excitatory neuron	Mmd2
Pla2g7.1	3.96938e-117	0.835536	0.144	0.084	1.17085e-112	Excitatory neuron	Pla2g7
Vgf	4.08023e-117	-0.345321	0.177	0.259	1.20355e-112	Excitatory neuron	Vgf
Lamb1.1	5.08577e-117	-0.342999	0.065	0.119	1.50015e-112	Excitatory neuron	Lamb1
Oxr1.1	9.60173e-117	-0.357693	0.342	0.436	2.83222e-112	Excitatory neuron	Oxr1
Nfia.1	2.00338e-116	0.532474	0.258	0.181	5.90937e-112	Excitatory neuron	Nfia
Brinp2.1	3.95457e-115	-0.329625	0.112	0.179	1.16648e-110	Excitatory neuron	Brinp2
Rims1.1	3.97563e-115	-0.308605	0.461	0.56	1.17269e-110	Excitatory neuron	Rims1
Map4k3.1	5.50994e-115	-0.322419	0.184	0.265	1.62527e-110	Excitatory neuron	Map4k3
Nav3.1	1.25553e-114	-0.300375	0.512	0.613	3.70344e-110	Excitatory neuron	Nav3
Kcnj4.1	1.77947e-112	0.473273	0.152	0.09	5.2489e-108	Excitatory neuron	Kcnj4
Sgcz.1	6.55294e-112	-0.342387	0.191	0.273	1.93292e-107	Excitatory neuron	Sgcz
Iqgap2	8.84148e-111	0.600319	0.339	0.268	2.60797e-106	Excitatory neuron	Iqgap2
Agbl4	9.22763e-111	-0.284497	0.211	0.297	2.72187e-106	Excitatory neuron	Agbl4
Grik2	4.23123e-110	-0.287508	0.443	0.54	1.24809e-105	Excitatory neuron	Grik2
Osbpl9	3.08937e-109	-0.288732	0.123	0.191	9.11273e-105	Excitatory neuron	Osbpl9
Aldoc.1	4.80042e-109	0.872818	0.191	0.129	1.41598e-104	Excitatory neuron	Aldoc
Scd2.1	2.22758e-107	0.86145	0.466	0.421	6.57068e-103	Excitatory neuron	Scd2
Satb1	7.22239e-107	-0.408942	0.103	0.165	2.13039e-102	Excitatory neuron	Satb1
Mbp.1	8.39139e-107	0.79125	0.244	0.176	2.47521e-102	Excitatory neuron	Mbp
Camk2b	1.55221e-106	0.504911	0.369	0.301	4.57857e-102	Excitatory neuron	Camk2b
Brinp3.1	2.78939e-106	-0.462676	0.11	0.172	8.22787e-102	Excitatory neuron	Brinp3
Etl4	3.23247e-106	-0.337774	0.223	0.307	9.53482e-102	Excitatory neuron	Etl4
Ints6l	2.29085e-105	-0.292956	0.103	0.165	6.75733e-101	Excitatory neuron	Ints6l
Chn1	5.45821e-105	0.419335	0.523	0.465	1.61001e-100	Excitatory neuron	Chn1
Ptprr	1.02668e-104	-0.320299	0.102	0.164	3.0284e-100	Excitatory neuron	Ptprr
Phf20l1.1	1.34343e-104	-0.298478	0.286	0.376	3.9627e-100	Excitatory neuron	Phf20l1
Ccser1.1	4.14855e-104	-0.313974	0.397	0.491	1.2237e-99	Excitatory neuron	Ccser1
Camk2n1	6.5289e-104	0.498081	0.335	0.265	1.92583e-99	Excitatory neuron	Camk2n1
Sox5	2.77562e-103	-0.344012	0.115	0.179	8.18724e-99	Excitatory neuron	Sox5
Stmn4.1	2.80881e-103	0.582182	0.285	0.216	8.28516e-99	Excitatory neuron	Stmn4
Dlat.1	5.86624e-103	-0.259474	0.098	0.159	1.73036e-98	Excitatory neuron	Dlat
Garnl3.1	2.66658e-102	-0.295634	0.097	0.156	7.86561e-98	Excitatory neuron	Garnl3
Ndrg2.1	7.55231e-102	0.848721	0.155	0.098	2.22771e-97	Excitatory neuron	Ndrg2
Dock7	1.29336e-101	-0.287752	0.169	0.244	3.81503e-97	Excitatory neuron	Dock7
Tmem181a.1	1.77484e-101	-0.251417	0.145	0.216	5.23524e-97	Excitatory neuron	Tmem181a
Zmynd8.1	3.23524e-101	-0.291864	0.204	0.284	9.543e-97	Excitatory neuron	Zmynd8
Dnm3.1	4.31676e-101	-0.285906	0.154	0.227	1.27332e-96	Excitatory neuron	Dnm3
Sgip1.1	5.9467e-101	-0.261203	0.351	0.445	1.7541e-96	Excitatory neuron	Sgip1
Man2a1	6.10831e-101	-0.284473	0.066	0.117	1.80177e-96	Excitatory neuron	Man2a1
Dgat2.1	1.06631e-99	0.457398	0.164	0.104	3.14529e-95	Excitatory neuron	Dgat2
Thsd7b.1	2.74416e-98	-0.33662	0.12	0.183	8.09446e-94	Excitatory neuron	Thsd7b
Atp8a2	3.2461e-98	-0.300231	0.109	0.17	9.57503e-94	Excitatory neuron	Atp8a2
Gprasp2	1.71513e-97	-0.273936	0.089	0.144	5.05911e-93	Excitatory neuron	Gprasp2
Slc1a2.1	2.67466e-97	1.68722	0.444	0.403	7.88943e-93	Excitatory neuron	Slc1a2
Scg5.1	4.6896e-97	-0.258611	0.313	0.404	1.38329e-92	Excitatory neuron	Scg5
Slc8a1.1	6.16601e-97	-0.294369	0.251	0.336	1.81879e-92	Excitatory neuron	Slc8a1
Glul.1	9.03922e-96	0.825747	0.192	0.134	2.6663e-91	Excitatory neuron	Glul
Flrt2	1.12241e-95	-0.324951	0.161	0.232	3.31076e-91	Excitatory neuron	Flrt2
Traf3.1	1.20641e-95	-0.270192	0.07	0.12	3.55853e-91	Excitatory neuron	Traf3
Nkain2.1	1.28822e-95	0.43193	0.585	0.542	3.79985e-91	Excitatory neuron	Nkain2
mt-Cytb.1	1.80101e-95	0.424617	0.577	0.539	5.31245e-91	Excitatory neuron	mt-Cytb
Alcam	2.4625e-95	-0.424971	0.234	0.311	7.26365e-91	Excitatory neuron	Alcam
Esrrg	5.14672e-95	-0.358475	0.062	0.109	1.51813e-90	Excitatory neuron	Esrrg
Raph1.1	2.29066e-94	-0.280609	0.104	0.163	6.75676e-90	Excitatory neuron	Raph1
Klf9.1	1.10745e-93	0.618845	0.243	0.179	3.26666e-89	Excitatory neuron	Klf9
2410089E03Rik.1	5.18464e-93	-0.251044	0.265	0.348	1.52931e-88	Excitatory neuron	2410089E03Rik
Sgk1.1	6.12569e-93	-0.294067	0.078	0.13	1.80689e-88	Excitatory neuron	Sgk1
Gpr37l1.1	7.33862e-93	1.1444	0.197	0.141	2.16467e-88	Excitatory neuron	Gpr37l1
Kalrn	1.42321e-92	0.350877	0.575	0.522	4.19803e-88	Excitatory neuron	Kalrn
Cacna2d1	2.03876e-92	0.325299	0.494	0.423	6.01373e-88	Excitatory neuron	Cacna2d1
Pex5l.1	2.20853e-92	0.452657	0.34	0.271	6.51449e-88	Excitatory neuron	Pex5l
Arhgap26	9.63061e-92	-0.303327	0.142	0.207	2.84074e-87	Excitatory neuron	Arhgap26
Ahcyl2	1.82765e-91	0.625514	0.322	0.261	5.39103e-87	Excitatory neuron	Ahcyl2
Ccnd2.1	2.19248e-91	-0.303484	0.127	0.19	6.46716e-87	Excitatory neuron	Ccnd2
Tmem132a.1	5.2313e-91	0.444843	0.208	0.145	1.54308e-86	Excitatory neuron	Tmem132a
Gm20425.1	8.2176e-91	0.871738	0.114	0.066	2.42394e-86	Excitatory neuron	Gm20425
Elavl4	1.16434e-90	-0.300509	0.093	0.147	3.43445e-86	Excitatory neuron	Elavl4
Sst.1	6.24622e-90	-1.51403	0.179	0.239	1.84245e-85	Excitatory neuron	Sst
Trio.1	3.66719e-89	-0.253714	0.275	0.359	1.08171e-84	Excitatory neuron	Trio
Camk1d.1	6.0416e-89	-0.316171	0.255	0.334	1.78209e-84	Excitatory neuron	Camk1d
Ano6.1	8.57796e-89	-0.266468	0.069	0.116	2.53024e-84	Excitatory neuron	Ano6
Aff3.1	2.21667e-88	-0.259136	0.184	0.256	6.5385e-84	Excitatory neuron	Aff3
Sgcd	2.43383e-88	-0.309407	0.191	0.262	7.17906e-84	Excitatory neuron	Sgcd
Dock4.1	2.59161e-88	-0.399594	0.496	0.556	7.64448e-84	Excitatory neuron	Dock4
Mog	2.80729e-88	0.839897	0.109	0.062	8.28065e-84	Excitatory neuron	Mog
Usp29	3.6571e-88	-0.28826	0.07	0.118	1.07874e-83	Excitatory neuron	Usp29
Ntsr2	4.53169e-88	0.779775	0.142	0.091	1.33671e-83	Excitatory neuron	Ntsr2
Pitpnm2	7.60444e-88	0.351197	0.11	0.061	2.24308e-83	Excitatory neuron	Pitpnm2
Gm21949.1	7.96973e-88	-0.378161	0.417	0.491	2.35083e-83	Excitatory neuron	Gm21949
Atp2b4.1	1.55118e-87	0.428968	0.186	0.125	4.57551e-83	Excitatory neuron	Atp2b4
Il1rap	4.01075e-87	0.509702	0.218	0.157	1.18305e-82	Excitatory neuron	Il1rap
Nrg1.1	5.50923e-87	0.51163	0.282	0.218	1.62506e-82	Excitatory neuron	Nrg1
Ctnna2	1.64813e-86	-0.329216	0.468	0.546	4.86148e-82	Excitatory neuron	Ctnna2
Gpatch8.1	2.96325e-86	-0.253158	0.221	0.297	8.74071e-82	Excitatory neuron	Gpatch8
Itpr1.1	3.86523e-86	0.455415	0.284	0.219	1.14013e-81	Excitatory neuron	Itpr1
BC005561.1	1.89929e-85	-0.307725	0.137	0.199	5.60234e-81	Excitatory neuron	BC005561
Galntl6.1	1.39782e-84	-0.405478	0.331	0.415	4.12316e-80	Excitatory neuron	Galntl6
Resp18	3.1351e-84	-0.336744	0.095	0.148	9.24759e-80	Excitatory neuron	Resp18
Park2	1.57095e-83	-0.292922	0.182	0.251	4.63384e-79	Excitatory neuron	Park2
Dpysl3	2.49213e-83	-0.274402	0.057	0.1	7.35102e-79	Excitatory neuron	Dpysl3
Mast2	2.70712e-83	-0.276826	0.105	0.16	7.98519e-79	Excitatory neuron	Mast2
Nptx1.1	4.95839e-83	0.380521	0.365	0.297	1.46258e-78	Excitatory neuron	Nptx1
Dgki.1	1.40684e-82	0.414446	0.353	0.288	4.14977e-78	Excitatory neuron	Dgki
Osbpl6.1	1.62645e-82	-0.260787	0.258	0.335	4.79753e-78	Excitatory neuron	Osbpl6
Grina.1	3.95365e-82	0.375254	0.479	0.43	1.16621e-77	Excitatory neuron	Grina
Apoe.1	4.29351e-82	1.6824	0.499	0.472	1.26646e-77	Excitatory neuron	Apoe
Cpeb3	6.28579e-82	-0.256518	0.213	0.286	1.85412e-77	Excitatory neuron	Cpeb3
Mag.1	6.18793e-81	0.89288	0.125	0.077	1.82526e-76	Excitatory neuron	Mag
Adgrb2	1.35732e-80	0.40687	0.245	0.187	4.00367e-76	Excitatory neuron	Adgrb2
Dcc.1	1.97731e-80	-0.29945	0.366	0.446	5.83246e-76	Excitatory neuron	Dcc
Plp1.1	3.9057e-80	1.51107	0.607	0.585	1.15206e-75	Excitatory neuron	Plp1
Spock2	4.19106e-80	-0.261089	0.379	0.463	1.23624e-75	Excitatory neuron	Spock2
Rnf182.1	2.1914e-78	-0.277838	0.074	0.12	6.46396e-74	Excitatory neuron	Rnf182
Thrb.1	1.94449e-77	-0.271136	0.126	0.183	5.73568e-73	Excitatory neuron	Thrb
Rbfox1.1	2.71219e-77	-0.270782	0.694	0.748	8.00014e-73	Excitatory neuron	Rbfox1
Gnas	4.61196e-77	-0.250003	0.488	0.569	1.36039e-72	Excitatory neuron	Gnas
Itga8	8.90482e-77	0.409221	0.135	0.086	2.62665e-72	Excitatory neuron	Itga8
Chrm1	1.4552e-76	0.456893	0.275	0.217	4.2924e-72	Excitatory neuron	Chrm1
Gpr158.1	3.42001e-76	-0.277601	0.228	0.3	1.0088e-71	Excitatory neuron	Gpr158
Ly6e.1	8.37464e-75	-0.263649	0.185	0.25	2.47027e-70	Excitatory neuron	Ly6e
Zfp804b	1.37742e-74	-0.501465	0.069	0.111	4.06299e-70	Excitatory neuron	Zfp804b
Cachd1.1	1.77083e-74	-0.277395	0.078	0.123	5.22341e-70	Excitatory neuron	Cachd1
Tbc1d9	1.42102e-73	-0.25707	0.078	0.123	4.19158e-69	Excitatory neuron	Tbc1d9
Cacna1c.1	2.21028e-72	-0.256205	0.272	0.344	6.51967e-68	Excitatory neuron	Cacna1c
Adcy2.1	1.87366e-71	0.362352	0.323	0.263	5.52674e-67	Excitatory neuron	Adcy2
mt-Nd1.1	3.28868e-71	0.396119	0.505	0.464	9.70062e-67	Excitatory neuron	mt-Nd1
Grin2a	4.89161e-71	0.376008	0.523	0.48	1.44288e-66	Excitatory neuron	Grin2a
Sorcs1	2.68127e-70	-0.422242	0.071	0.113	7.90893e-66	Excitatory neuron	Sorcs1
Cttnbp2	3.03783e-70	0.25086	0.646	0.606	8.9607e-66	Excitatory neuron	Cttnbp2
Mt3.1	1.16428e-69	0.450476	0.335	0.284	3.43427e-65	Excitatory neuron	Mt3
Actb	2.66983e-69	0.320825	0.523	0.483	7.87519e-65	Excitatory neuron	Actb
Trf.1	1.4178e-67	1.05747	0.159	0.113	4.18209e-63	Excitatory neuron	Trf
Egfem1.1	1.52299e-67	0.312109	0.34	0.279	4.49235e-63	Excitatory neuron	Egfem1
Ptn.1	1.79756e-67	0.399886	0.261	0.205	5.30226e-63	Excitatory neuron	Ptn
Fgf13	2.62587e-67	-0.444019	0.116	0.165	7.74553e-63	Excitatory neuron	Fgf13
Frmd4a	3.26835e-67	-0.34325	0.304	0.376	9.64066e-63	Excitatory neuron	Frmd4a
Calm1	9.69886e-67	0.304595	0.666	0.64	2.86087e-62	Excitatory neuron	Calm1
Elmo1	1.62898e-66	-0.340253	0.069	0.11	4.80499e-62	Excitatory neuron	Elmo1
Gstm5.1	2.2088e-66	0.46904	0.126	0.082	6.51529e-62	Excitatory neuron	Gstm5
Btbd9	2.23946e-66	0.479642	0.309	0.256	6.60574e-62	Excitatory neuron	Btbd9
Mal.1	2.78551e-66	1.17716	0.179	0.133	8.21641e-62	Excitatory neuron	Mal
Gpc6.1	3.50559e-66	-0.348004	0.09	0.135	1.03404e-61	Excitatory neuron	Gpc6
Kcnk1.1	4.45866e-65	0.419457	0.168	0.119	1.31517e-60	Excitatory neuron	Kcnk1
Ano3	1.07506e-64	0.461315	0.271	0.216	3.17112e-60	Excitatory neuron	Ano3
Ablim1	9.97046e-64	-0.262488	0.099	0.146	2.94099e-59	Excitatory neuron	Ablim1
Mt1.1	7.02194e-63	0.639836	0.16	0.116	2.07126e-58	Excitatory neuron	Mt1
Htra1.1	1.39847e-62	0.862574	0.163	0.12	4.12506e-58	Excitatory neuron	Htra1
Wwox	1.95714e-62	-0.25553	0.083	0.126	5.77297e-58	Excitatory neuron	Wwox
Arhgef26.1	2.38397e-62	-0.253107	0.066	0.104	7.032e-58	Excitatory neuron	Arhgef26
Grin3a.1	3.98451e-62	-0.436588	0.101	0.145	1.17531e-57	Excitatory neuron	Grin3a
Cx3cl1.1	1.83688e-61	0.35818	0.45	0.41	5.41823e-57	Excitatory neuron	Cx3cl1
Usp2.1	9.62649e-61	0.399673	0.146	0.101	2.83952e-56	Excitatory neuron	Usp2
Dgkb.1	1.92407e-60	-0.261545	0.325	0.392	5.67544e-56	Excitatory neuron	Dgkb
Car12	3.94833e-60	0.369705	0.111	0.071	1.16464e-55	Excitatory neuron	Car12
Atp1a2.1	4.47199e-60	1.42003	0.412	0.381	1.3191e-55	Excitatory neuron	Atp1a2
Tsc22d4.1	5.79715e-60	0.520794	0.113	0.073	1.70999e-55	Excitatory neuron	Tsc22d4
Calm2	1.08924e-58	0.291095	0.631	0.606	3.21292e-54	Excitatory neuron	Calm2
Sh3rf3	2.9975e-58	-0.253698	0.076	0.116	8.84174e-54	Excitatory neuron	Sh3rf3
Epha3.1	4.83293e-58	-0.265397	0.112	0.159	1.42557e-53	Excitatory neuron	Epha3
Lypd1.1	1.18552e-57	0.46859	0.164	0.118	3.49694e-53	Excitatory neuron	Lypd1
Kirrel3.1	3.64818e-57	0.268002	0.306	0.25	1.0761e-52	Excitatory neuron	Kirrel3
Maml2.1	4.05254e-57	0.359733	0.142	0.099	1.19538e-52	Excitatory neuron	Maml2
Cst3.1	2.34882e-56	1.09204	0.53	0.519	6.92833e-52	Excitatory neuron	Cst3
Igsf8.1	4.25083e-56	0.324532	0.478	0.444	1.25387e-51	Excitatory neuron	Igsf8
Jun.1	7.76959e-56	0.360841	0.121	0.081	2.2918e-51	Excitatory neuron	Jun
Cldn11.1	1.20687e-55	0.828422	0.172	0.129	3.5599e-51	Excitatory neuron	Cldn11
Kbtbd11	1.25796e-55	0.312559	0.112	0.073	3.7106e-51	Excitatory neuron	Kbtbd11
Fmn1	3.98796e-55	-0.254034	0.078	0.117	1.17633e-50	Excitatory neuron	Fmn1
Cnp.1	5.15798e-55	0.649594	0.149	0.108	1.52145e-50	Excitatory neuron	Cnp
Cnih3	1.17688e-54	0.328795	0.104	0.067	3.47145e-50	Excitatory neuron	Cnih3
Gpc5.1	4.21449e-54	0.571522	0.221	0.175	1.24315e-49	Excitatory neuron	Gpc5
Serpini1.1	8.89568e-54	-0.355635	0.226	0.282	2.62396e-49	Excitatory neuron	Serpini1
Paqr7.1	1.11245e-53	0.385324	0.118	0.08	3.28139e-49	Excitatory neuron	Paqr7
Cyp7b1	1.33991e-53	0.451582	0.158	0.115	3.95232e-49	Excitatory neuron	Cyp7b1
Syt5.1	9.26262e-53	0.403233	0.224	0.178	2.73219e-48	Excitatory neuron	Syt5
Cck	1.0183e-52	0.268623	0.502	0.465	3.00369e-48	Excitatory neuron	Cck
St18	1.17532e-52	0.382339	0.124	0.084	3.46684e-48	Excitatory neuron	St18
Clu.1	3.32403e-52	1.22545	0.321	0.292	9.8049e-48	Excitatory neuron	Clu
mt-Nd4.1	5.17092e-52	0.405311	0.483	0.452	1.52527e-47	Excitatory neuron	mt-Nd4
Trpm3.1	7.30611e-52	0.250321	0.288	0.24	2.15508e-47	Excitatory neuron	Trpm3
Pcp4.1	7.37161e-52	0.406126	0.129	0.089	2.1744e-47	Excitatory neuron	Pcp4
Sez6l2.1	9.59463e-52	0.365784	0.321	0.275	2.83013e-47	Excitatory neuron	Sez6l2
Ncam1.1	5.59417e-51	0.30052	0.487	0.448	1.65011e-46	Excitatory neuron	Ncam1
Apba1	8.44546e-51	-0.260876	0.114	0.158	2.49116e-46	Excitatory neuron	Apba1
Scn3b	9.05693e-51	0.397222	0.227	0.182	2.67152e-46	Excitatory neuron	Scn3b
Nfix	1.07037e-50	0.333033	0.166	0.123	3.15728e-46	Excitatory neuron	Nfix
Gpm6b.1	1.67772e-50	0.287692	0.601	0.566	4.94877e-46	Excitatory neuron	Gpm6b
5730522E02Rik.1	7.14691e-50	0.357638	0.285	0.238	2.10813e-45	Excitatory neuron	5730522E02Rik
Epha4.1	9.47729e-50	0.277826	0.528	0.484	2.79552e-45	Excitatory neuron	Epha4
Efnb3.1	2.72026e-49	0.344688	0.161	0.119	8.02395e-45	Excitatory neuron	Efnb3
Tyro3.1	4.11736e-49	0.333225	0.142	0.102	1.2145e-44	Excitatory neuron	Tyro3
Camk2a	1.57368e-48	0.358172	0.428	0.39	4.64189e-44	Excitatory neuron	Camk2a
Plekhg5	4.388e-48	0.386683	0.18	0.138	1.29433e-43	Excitatory neuron	Plekhg5
St6galnac5	4.5219e-48	0.309928	0.469	0.43	1.33383e-43	Excitatory neuron	St6galnac5
Dclk1.1	5.58925e-48	0.310441	0.52	0.487	1.64866e-43	Excitatory neuron	Dclk1
Igsf5.1	7.67515e-48	0.326633	0.11	0.074	2.26394e-43	Excitatory neuron	Igsf5
Tubb2b.1	8.64014e-48	0.508526	0.165	0.125	2.54858e-43	Excitatory neuron	Tubb2b
Prdx6.1	1.13902e-47	0.480668	0.129	0.092	3.35977e-43	Excitatory neuron	Prdx6
Ppp3r1	1.6551e-47	0.319143	0.327	0.282	4.88205e-43	Excitatory neuron	Ppp3r1
Prex2	2.51709e-47	0.529645	0.122	0.086	7.42467e-43	Excitatory neuron	Prex2
Ctxn1	3.36324e-47	0.288001	0.124	0.087	9.92055e-43	Excitatory neuron	Ctxn1
Cnksr2.1	6.22152e-47	0.282071	0.495	0.452	1.83516e-42	Excitatory neuron	Cnksr2
Plcl1.1	1.43876e-46	0.460385	0.141	0.103	4.24392e-42	Excitatory neuron	Plcl1
Lingo2.1	4.13526e-46	0.37922	0.492	0.464	1.21978e-41	Excitatory neuron	Lingo2
Epha7.1	5.78131e-46	0.389016	0.441	0.405	1.70531e-41	Excitatory neuron	Epha7
Sorl1	1.30591e-45	0.322309	0.358	0.315	3.85204e-41	Excitatory neuron	Sorl1
Ckb.1	1.38895e-45	0.423651	0.47	0.443	4.09697e-41	Excitatory neuron	Ckb
Nrn1.1	3.27977e-45	0.373024	0.253	0.209	9.67435e-41	Excitatory neuron	Nrn1
Creg2	8.77789e-45	0.318108	0.136	0.099	2.58922e-40	Excitatory neuron	Creg2
Ptma.1	1.59394e-44	0.310724	0.25	0.205	4.70163e-40	Excitatory neuron	Ptma
Cox6c.1	2.15799e-44	0.352984	0.343	0.303	6.36543e-40	Excitatory neuron	Cox6c
Paqr8.1	4.63948e-44	0.469227	0.122	0.087	1.36851e-39	Excitatory neuron	Paqr8
mt-Nd3.1	5.08096e-43	0.260942	0.3	0.256	1.49873e-38	Excitatory neuron	mt-Nd3
Arhgap12.1	5.13309e-43	0.374198	0.179	0.14	1.51411e-38	Excitatory neuron	Arhgap12
Wipf3	8.19493e-43	0.371463	0.269	0.226	2.41726e-38	Excitatory neuron	Wipf3
Acsl3.1	8.46556e-43	0.642118	0.263	0.228	2.49709e-38	Excitatory neuron	Acsl3
Plppr4	1.52459e-42	0.327581	0.459	0.429	4.49708e-38	Excitatory neuron	Plppr4
Ptk2b	1.7596e-42	0.346641	0.284	0.241	5.1903e-38	Excitatory neuron	Ptk2b
Zbtb18	5.36635e-42	0.301574	0.193	0.153	1.58291e-37	Excitatory neuron	Zbtb18
Elmo2	1.96064e-41	0.292066	0.13	0.094	5.78331e-37	Excitatory neuron	Elmo2
Hsp90ab1.1	2.15765e-41	0.257963	0.605	0.583	6.36442e-37	Excitatory neuron	Hsp90ab1
Dapk1.1	2.27035e-41	0.330435	0.266	0.223	6.69684e-37	Excitatory neuron	Dapk1
Zfp804a.1	3.19653e-41	-0.295986	0.129	0.169	9.4288e-37	Excitatory neuron	Zfp804a
Fam171b.1	3.27121e-41	0.321494	0.382	0.344	9.64908e-37	Excitatory neuron	Fam171b
Mast3	3.97573e-41	0.371662	0.178	0.139	1.17272e-36	Excitatory neuron	Mast3
Nmt1	1.06649e-40	0.323078	0.158	0.121	3.14581e-36	Excitatory neuron	Nmt1
Ppp1r1a	1.94627e-40	0.282683	0.109	0.076	5.74092e-36	Excitatory neuron	Ppp1r1a
Camkv	2.64072e-40	0.344453	0.263	0.223	7.78932e-36	Excitatory neuron	Camkv
Rhob	3.42889e-40	0.293522	0.16	0.123	1.01142e-35	Excitatory neuron	Rhob
Shisa9.1	1.0714e-39	0.292813	0.145	0.108	3.1603e-35	Excitatory neuron	Shisa9
Meis2.1	1.41802e-39	0.300948	0.129	0.094	4.18273e-35	Excitatory neuron	Meis2
Gabrb1.1	1.57687e-39	0.250616	0.521	0.488	4.6513e-35	Excitatory neuron	Gabrb1
C2cd2l	2.76282e-37	0.317581	0.18	0.144	8.14948e-33	Excitatory neuron	C2cd2l
Pnmal2.1	7.02715e-37	0.319291	0.243	0.204	2.0728e-32	Excitatory neuron	Pnmal2
C1qtnf4.1	7.94908e-37	0.250148	0.158	0.122	2.34474e-32	Excitatory neuron	C1qtnf4
Ppp1r9a	1.19955e-36	0.354523	0.326	0.291	3.53832e-32	Excitatory neuron	Ppp1r9a
Gpd2.1	2.12419e-36	0.402287	0.149	0.115	6.26571e-32	Excitatory neuron	Gpd2
Gp1bb	8.5717e-36	0.301838	0.177	0.142	2.5284e-31	Excitatory neuron	Gp1bb
Hpca	1.51966e-35	0.336272	0.437	0.411	4.48255e-31	Excitatory neuron	Hpca
Kcnj9.1	1.92862e-35	0.320017	0.152	0.117	5.68886e-31	Excitatory neuron	Kcnj9
Mal2.1	2.72475e-35	0.293668	0.186	0.149	8.03721e-31	Excitatory neuron	Mal2
Gapdh.1	2.8779e-35	0.273625	0.44	0.413	8.48895e-31	Excitatory neuron	Gapdh
Syne1.1	4.04675e-34	0.264772	0.476	0.445	1.19367e-29	Excitatory neuron	Syne1
Cplx2	5.16912e-34	0.309349	0.159	0.126	1.52474e-29	Excitatory neuron	Cplx2
Ncam2.1	5.86876e-34	0.257088	0.367	0.331	1.73111e-29	Excitatory neuron	Ncam2
Jph1	6.95514e-34	0.32101	0.137	0.105	2.05156e-29	Excitatory neuron	Jph1
Pip5k1b.1	1.70984e-33	0.333587	0.215	0.178	5.04351e-29	Excitatory neuron	Pip5k1b
Igfbp4.1	2.02807e-33	-0.301246	0.105	0.137	5.9822e-29	Excitatory neuron	Igfbp4
Mras.1	2.12351e-33	0.316825	0.129	0.097	6.26373e-29	Excitatory neuron	Mras
Cdk19	5.5896e-33	0.398695	0.104	0.076	1.64876e-28	Excitatory neuron	Cdk19
Rbfox3	1.08815e-32	0.354096	0.274	0.238	3.20972e-28	Excitatory neuron	Rbfox3
Mkl2	2.0865e-32	0.312224	0.206	0.17	6.15456e-28	Excitatory neuron	Mkl2
Adcyap1r1.1	7.70142e-32	0.291161	0.209	0.173	2.27169e-27	Excitatory neuron	Adcyap1r1
Cox8a.1	9.23358e-32	0.351734	0.366	0.336	2.72363e-27	Excitatory neuron	Cox8a
Fxyd6.1	1.50118e-31	-0.302167	0.162	0.199	4.42803e-27	Excitatory neuron	Fxyd6
Dtna.1	2.34112e-31	0.370954	0.27	0.235	6.90561e-27	Excitatory neuron	Dtna
Klf13	2.47935e-31	0.296722	0.15	0.119	7.31334e-27	Excitatory neuron	Klf13
Enc1	4.13769e-31	0.294754	0.302	0.268	1.22049e-26	Excitatory neuron	Enc1
Fjx1.1	4.72107e-31	0.425316	0.117	0.089	1.39258e-26	Excitatory neuron	Fjx1
Tle1	5.58651e-31	0.297187	0.125	0.095	1.64785e-26	Excitatory neuron	Tle1
Aldoa	6.00528e-31	0.266244	0.476	0.455	1.77138e-26	Excitatory neuron	Aldoa
Rogdi	9.94382e-31	0.28371	0.146	0.115	2.93313e-26	Excitatory neuron	Rogdi
Hlf.1	1.53385e-30	0.282706	0.111	0.082	4.52439e-26	Excitatory neuron	Hlf
Apod.1	3.01834e-30	0.325397	0.145	0.115	8.9032e-26	Excitatory neuron	Apod
Tiam1.1	3.87073e-30	0.309084	0.157	0.125	1.14175e-25	Excitatory neuron	Tiam1
Rasal2.1	4.63352e-30	0.371041	0.361	0.332	1.36675e-25	Excitatory neuron	Rasal2
Asphd2	4.83117e-30	0.298326	0.182	0.149	1.42505e-25	Excitatory neuron	Asphd2
Elmod1.1	6.46223e-30	0.292852	0.459	0.437	1.90616e-25	Excitatory neuron	Elmod1
Hexb	7.67974e-30	-0.522532	0.099	0.13	2.26529e-25	Excitatory neuron	Hexb
Dbi.1	2.37996e-29	0.405277	0.168	0.138	7.02016e-25	Excitatory neuron	Dbi
Frmd4b.1	4.07313e-29	0.292945	0.124	0.095	1.20145e-24	Excitatory neuron	Frmd4b
Sema5a.1	5.59242e-29	0.336959	0.17	0.139	1.6496e-24	Excitatory neuron	Sema5a
B3galt1.1	5.61278e-29	0.283143	0.319	0.285	1.6556e-24	Excitatory neuron	B3galt1
Trpc6.1	8.1781e-29	0.313684	0.12	0.092	2.4123e-24	Excitatory neuron	Trpc6
Celsr2	9.46949e-29	0.292114	0.236	0.204	2.79322e-24	Excitatory neuron	Celsr2
Slit1.1	9.58526e-29	0.251118	0.241	0.205	2.82736e-24	Excitatory neuron	Slit1
Nefl	1.28122e-28	0.363735	0.227	0.195	3.77922e-24	Excitatory neuron	Nefl
Shisa4	4.31485e-28	0.307694	0.146	0.117	1.27275e-23	Excitatory neuron	Shisa4
Cox6a1.1	5.04241e-28	0.329471	0.286	0.254	1.48736e-23	Excitatory neuron	Cox6a1
Bcan.1	5.34232e-28	0.486735	0.147	0.12	1.57582e-23	Excitatory neuron	Bcan
Nedd4l	1.05685e-27	0.276825	0.33	0.299	3.11738e-23	Excitatory neuron	Nedd4l
Gm28928.1	2.90731e-27	0.546024	0.113	0.087	8.57569e-23	Excitatory neuron	Gm28928
Nr3c1.1	3.1819e-27	0.251069	0.117	0.089	9.38566e-23	Excitatory neuron	Nr3c1
Cd63.1	6.5286e-27	0.393885	0.128	0.101	1.92574e-22	Excitatory neuron	Cd63
Lmo7.1	2.75086e-26	0.295878	0.274	0.241	8.11421e-22	Excitatory neuron	Lmo7
Zfpm2	3.50794e-26	0.403	0.249	0.219	1.03474e-21	Excitatory neuron	Zfpm2
Lmo3	4.56358e-26	0.29163	0.162	0.132	1.34612e-21	Excitatory neuron	Lmo3
Scg3.1	6.6429e-26	0.445321	0.23	0.203	1.95946e-21	Excitatory neuron	Scg3
Bdnf.1	1.87311e-25	0.289153	0.129	0.102	5.52511e-21	Excitatory neuron	Bdnf
Tmtc1.1	2.14357e-25	0.259643	0.124	0.097	6.32288e-21	Excitatory neuron	Tmtc1
Jph4	5.34168e-25	0.270685	0.183	0.154	1.57564e-20	Excitatory neuron	Jph4
Ppfia2	5.35263e-25	0.33492	0.54	0.536	1.57887e-20	Excitatory neuron	Ppfia2
Ppia.1	6.58843e-24	0.255099	0.546	0.535	1.94339e-19	Excitatory neuron	Ppia
Lgi1	1.45951e-23	0.287357	0.333	0.305	4.30512e-19	Excitatory neuron	Lgi1
Gabra4	1.69702e-23	0.301154	0.243	0.213	5.00569e-19	Excitatory neuron	Gabra4
Mrfap1	1.89735e-23	0.281017	0.187	0.159	5.5966e-19	Excitatory neuron	Mrfap1
Fam213a.1	2.68541e-23	0.272323	0.121	0.096	7.92117e-19	Excitatory neuron	Fam213a
Camk2g.1	3.80767e-23	0.252676	0.155	0.127	1.12315e-18	Excitatory neuron	Camk2g
Lyst	3.89193e-23	0.339842	0.219	0.192	1.148e-18	Excitatory neuron	Lyst
Orai2	5.95386e-23	0.277785	0.12	0.096	1.75621e-18	Excitatory neuron	Orai2
Diaph2.1	7.75386e-23	0.308857	0.225	0.197	2.28716e-18	Excitatory neuron	Diaph2
Plk2	8.25868e-23	0.305244	0.205	0.177	2.43606e-18	Excitatory neuron	Plk2
Tspan13	1.02864e-22	0.287052	0.409	0.389	3.03418e-18	Excitatory neuron	Tspan13
Ncan	1.25104e-22	0.252946	0.142	0.116	3.6902e-18	Excitatory neuron	Ncan
Arf3	1.67516e-22	0.286398	0.304	0.278	4.94123e-18	Excitatory neuron	Arf3
Gm20754	2.2486e-22	0.272608	0.345	0.32	6.6327e-18	Excitatory neuron	Gm20754
Phlpp1	3.60655e-22	0.361867	0.202	0.175	1.06382e-17	Excitatory neuron	Phlpp1
mt-Nd2.1	4.82044e-22	0.309111	0.394	0.376	1.42189e-17	Excitatory neuron	mt-Nd2
Prkce	6.40257e-22	0.26982	0.44	0.423	1.88856e-17	Excitatory neuron	Prkce
Ddr1	1.42596e-21	0.304789	0.137	0.113	4.20615e-17	Excitatory neuron	Ddr1
Tubb2a.1	4.85672e-21	0.254498	0.409	0.389	1.43259e-16	Excitatory neuron	Tubb2a
Arpc2	2.1625e-20	0.33084	0.313	0.291	6.37874e-16	Excitatory neuron	Arpc2
Chd3	5.71336e-20	0.251922	0.308	0.285	1.68527e-15	Excitatory neuron	Chd3
Caly.1	2.79043e-19	0.273607	0.284	0.26	8.23093e-15	Excitatory neuron	Caly
Tshz2.1	4.6847e-19	0.423402	0.118	0.097	1.38184e-14	Excitatory neuron	Tshz2
Plxna4	4.81417e-19	0.314203	0.333	0.314	1.42004e-14	Excitatory neuron	Plxna4
Map2k1	5.4627e-19	0.265645	0.187	0.163	1.61133e-14	Excitatory neuron	Map2k1
Gm10800.1	1.24022e-18	-0.372109	0.41	0.457	3.65827e-14	Excitatory neuron	Gm10800
Ywhab.1	1.29712e-18	0.297483	0.376	0.359	3.82611e-14	Excitatory neuron	Ywhab
Sybu	3.04598e-18	0.301137	0.232	0.208	8.98474e-14	Excitatory neuron	Sybu
Scn3a.1	5.07281e-18	0.281521	0.214	0.19	1.49633e-13	Excitatory neuron	Scn3a
Elovl5.1	5.22581e-18	0.260493	0.112	0.091	1.54146e-13	Excitatory neuron	Elovl5
Calm3	9.08433e-18	0.253299	0.316	0.296	2.67961e-13	Excitatory neuron	Calm3
Add2	1.16478e-17	0.265781	0.187	0.163	3.43576e-13	Excitatory neuron	Add2
Stmn1.1	1.80364e-17	0.25601	0.163	0.141	5.3202e-13	Excitatory neuron	Stmn1
Ccdc85a.1	4.78872e-17	0.340343	0.221	0.199	1.41253e-12	Excitatory neuron	Ccdc85a
Tuba4a	5.79385e-17	0.25633	0.229	0.206	1.70901e-12	Excitatory neuron	Tuba4a
Faim2	6.46956e-17	0.252287	0.35	0.333	1.90833e-12	Excitatory neuron	Faim2
Mfsd4a.1	1.27325e-16	0.284314	0.159	0.137	3.7557e-12	Excitatory neuron	Mfsd4a
Asap2.1	1.29521e-16	0.26602	0.141	0.119	3.82049e-12	Excitatory neuron	Asap2
Islr2.1	8.09364e-16	0.269425	0.2	0.178	2.38738e-11	Excitatory neuron	Islr2
Mmp16.1	5.5548e-15	0.274101	0.314	0.295	1.6385e-10	Excitatory neuron	Mmp16
Pcdh19.1	2.14118e-14	0.261281	0.217	0.195	6.31584e-10	Excitatory neuron	Pcdh19
Pygb	2.60422e-14	0.276542	0.159	0.139	7.68167e-10	Excitatory neuron	Pygb
Tubb4a.1	3.1906e-14	0.275593	0.137	0.119	9.41132e-10	Excitatory neuron	Tubb4a
Car2	5.47207e-14	0.408595	0.129	0.111	1.6141e-09	Excitatory neuron	Car2
Sept4.1	7.18154e-14	0.481543	0.103	0.086	2.11834e-09	Excitatory neuron	Sept4
Dkk3.1	3.78688e-13	0.324517	0.339	0.327	1.11702e-08	Excitatory neuron	Dkk3
Cntn2.1	1.07188e-12	0.463492	0.121	0.105	3.16172e-08	Excitatory neuron	Cntn2
Syt7	1.42598e-12	0.250535	0.341	0.326	4.20622e-08	Excitatory neuron	Syt7
Fnbp1.1	2.06925e-12	0.357905	0.174	0.157	6.10365e-08	Excitatory neuron	Fnbp1
Cd81.1	2.76733e-12	0.37148	0.311	0.301	8.1628e-08	Excitatory neuron	Cd81
Glud1.1	4.14026e-12	0.356803	0.195	0.179	1.22125e-07	Excitatory neuron	Glud1
Gm10801.1	8.18593e-12	-0.409776	0.36	0.389	2.4146e-07	Excitatory neuron	Gm10801
Fut9.1	1.99117e-11	0.300192	0.257	0.241	5.87337e-07	Excitatory neuron	Fut9
Slc25a4.1	5.07047e-11	0.257386	0.376	0.367	1.49564e-06	Excitatory neuron	Slc25a4
Brd9	7.56072e-10	0.256283	0.28	0.268	2.23018e-05	Excitatory neuron	Brd9
Map7	2.50303e-08	0.322002	0.165	0.153	0.000738319	Excitatory neuron	Map7
Nefm	3.42402e-08	0.311311	0.201	0.188	0.00100998	Excitatory neuron	Nefm
Msmo1	3.60798e-08	0.359869	0.184	0.173	0.00106425	Excitatory neuron	Msmo1
Cpe.1	5.30764e-08	0.250871	0.701	0.733	0.00156559	Excitatory neuron	Cpe
Pde4b.1	2.76782e-06	0.305071	0.219	0.244	0.0816425	Excitatory neuron	Pde4b
Abca2	1.35489e-05	0.299291	0.162	0.154	0.399652	Excitatory neuron	Abca2
Acsl6	9.86263e-05	0.318358	0.184	0.178	1	Excitatory neuron	Acsl6
Enpp2.1	0.00547688	0.329455	0.175	0.172	1	Excitatory neuron	Enpp2
Adarb2.1	0.00606216	-0.69242	0.181	0.185	1	Excitatory neuron	Adarb2
Erbb4.2	0	3.50178	0.697	0.151	0	Astrocyte	Erbb4
Slc32a1.2	0	2.87489	0.607	0.036	0	Astrocyte	Slc32a1
Nxph1.2	0	2.81273	0.506	0.053	0	Astrocyte	Nxph1
Sst.2	0	2.80753	0.379	0.177	0	Astrocyte	Sst
Grik1.2	0	2.55215	0.458	0.054	0	Astrocyte	Grik1
Gad1.2	0	2.40447	0.566	0.09	0	Astrocyte	Gad1
Gad2.1	0	2.35769	0.449	0.035	0	Astrocyte	Gad2
Cnr1.1	0	2.23426	0.338	0.137	0	Astrocyte	Cnr1
Reln.1	0	2.18321	0.285	0.051	0	Astrocyte	Reln
Kcnc2.2	0	2.16925	0.501	0.138	0	Astrocyte	Kcnc2
C130073E24Rik.1	0	2.14842	0.306	0.043	0	Astrocyte	C130073E24Rik
Grip1.1	0	2.05142	0.601	0.193	0	Astrocyte	Grip1
Col19a1.1	0	1.97792	0.273	0.029	0	Astrocyte	Col19a1
Gm45341.1	0	1.97335	0.273	0.049	0	Astrocyte	Gm45341
Slc6a1.2	0	1.90489	0.574	0.125	0	Astrocyte	Slc6a1
Kcnc1.1	0	1.79356	0.442	0.124	0	Astrocyte	Kcnc1
Cit.2	0	1.7483	0.399	0.085	0	Astrocyte	Cit
Kcnmb2.1	0	1.70991	0.249	0.021	0	Astrocyte	Kcnmb2
Gria4.2	0	1.68031	0.565	0.203	0	Astrocyte	Gria4
Ptprm.1	0	1.67354	0.313	0.042	0	Astrocyte	Ptprm
Unc5d.1	0	1.6003	0.44	0.139	0	Astrocyte	Unc5d
Cntnap4.1	0	1.53421	0.277	0.049	0	Astrocyte	Cntnap4
Vstm2a.2	0	1.5312	0.436	0.116	0	Astrocyte	Vstm2a
Col25a1.2	0	1.52412	0.312	0.104	0	Astrocyte	Col25a1
Tmem130.2	0	1.50522	0.557	0.236	0	Astrocyte	Tmem130
Npas3.2	0	1.50511	0.361	0.113	0	Astrocyte	Npas3
Rbms3.1	0	1.49853	0.288	0.054	0	Astrocyte	Rbms3
Dner.2	0	1.46991	0.471	0.152	0	Astrocyte	Dner
Galntl6.2	0	1.4587	0.618	0.327	0	Astrocyte	Galntl6
Dpp10.2	0	1.42115	0.443	0.139	0	Astrocyte	Dpp10
Gabrg3.2	0	1.40472	0.39	0.151	0	Astrocyte	Gabrg3
Nrxn3.2	0	1.36898	0.914	0.667	0	Astrocyte	Nrxn3
Dlx1as	0	1.34579	0.22	0.022	0	Astrocyte	Dlx1as
Dlx6os1	0	1.32463	0.186	0.007	0	Astrocyte	Dlx6os1
Npy	0	1.28138	0.14	0.023	0	Astrocyte	Npy
Btbd11	0	1.27298	0.184	0.013	0	Astrocyte	Btbd11
Maf	0	1.27266	0.195	0.02	0	Astrocyte	Maf
Elavl2.2	0	1.26323	0.348	0.111	0	Astrocyte	Elavl2
Serpini1.2	0	1.24882	0.454	0.219	0	Astrocyte	Serpini1
Crhbp	0	1.22045	0.134	0.011	0	Astrocyte	Crhbp
Spock3.1	0	1.1859	0.402	0.149	0	Astrocyte	Spock3
Utrn.1	0	1.17872	0.224	0.056	0	Astrocyte	Utrn
Cacna2d2	0	1.15875	0.166	0.02	0	Astrocyte	Cacna2d2
Clstn3.1	0	1.09965	0.618	0.336	0	Astrocyte	Clstn3
Fgf12.1	0	1.09511	0.519	0.277	0	Astrocyte	Fgf12
Arl4c	0	1.08399	0.17	0.027	0	Astrocyte	Arl4c
Lgi2.1	0	1.06807	0.218	0.055	0	Astrocyte	Lgi2
Etl4.1	0	1.06088	0.446	0.227	0	Astrocyte	Etl4
Scn1a.1	0	1.04948	0.499	0.241	0	Astrocyte	Scn1a
Astn2.2	0	1.04406	0.372	0.172	0	Astrocyte	Astn2
Nap1l5.1	0	1.01273	0.357	0.137	0	Astrocyte	Nap1l5
Cntnap3	0	1.00068	0.142	0.013	0	Astrocyte	Cntnap3
Mef2c.1	0	0.986887	0.387	0.191	0	Astrocyte	Mef2c
Tmtc2.1	0	0.977718	0.261	0.101	0	Astrocyte	Tmtc2
Slc38a1.1	0	0.962035	0.376	0.154	0	Astrocyte	Slc38a1
Sv2a	0	0.959684	0.68	0.425	0	Astrocyte	Sv2a
Resp18.1	0	0.959005	0.25	0.095	0	Astrocyte	Resp18
Pam.1	0	0.95644	0.554	0.319	0	Astrocyte	Pam
Kcnip1	0	0.953481	0.143	0.024	0	Astrocyte	Kcnip1
Alk	0	0.950876	0.149	0.026	0	Astrocyte	Alk
Peg3.1	0	0.946452	0.438	0.225	0	Astrocyte	Peg3
Gabra1.1	0	0.937704	0.501	0.295	0	Astrocyte	Gabra1
Cntnap2.2	0	0.931209	0.718	0.494	0	Astrocyte	Cntnap2
Arx	0	0.926532	0.144	0.012	0	Astrocyte	Arx
Kctd8	0	0.921511	0.15	0.038	0	Astrocyte	Kctd8
Frmd5.1	0	0.918236	0.364	0.16	0	Astrocyte	Frmd5
Nhs	0	0.901077	0.126	0.016	0	Astrocyte	Nhs
A230057D06Rik.1	0	0.898801	0.43	0.228	0	Astrocyte	A230057D06Rik
Snhg11.2	0	0.889172	0.981	0.795	0	Astrocyte	Snhg11
Meg3.2	0	0.882863	0.994	0.951	0	Astrocyte	Meg3
Ubash3b	0	0.871872	0.166	0.049	0	Astrocyte	Ubash3b
Npffr1	0	0.870097	0.105	0.006	0	Astrocyte	Npffr1
Gaa.1	0	0.85416	0.522	0.302	0	Astrocyte	Gaa
Rasgrf2.1	0	0.844121	0.245	0.088	0	Astrocyte	Rasgrf2
Ntrk2.1	0	0.821099	0.703	0.486	0	Astrocyte	Ntrk2
Tm6sf1	0	0.819843	0.133	0.02	0	Astrocyte	Tm6sf1
Gm13629	0	0.782804	0.117	0.014	0	Astrocyte	Gm13629
Gpr83	0	0.737534	0.106	0.022	0	Astrocyte	Gpr83
Rab3b	0	0.721551	0.13	0.03	0	Astrocyte	Rab3b
Plppr3	0	0.716938	0.167	0.046	0	Astrocyte	Plppr3
Pnoc	0	0.704748	0.102	0.007	0	Astrocyte	Pnoc
Zcchc12	0	0.691474	0.119	0.023	0	Astrocyte	Zcchc12
Dlx1	0	0.673195	0.1	0.006	0	Astrocyte	Dlx1
AI504432	0	0.66737	0.133	0.029	0	Astrocyte	AI504432
Syt1.2	0	0.552729	0.942	0.851	0	Astrocyte	Syt1
Ppp3ca.1	0	-1.01488	0.734	0.85	0	Astrocyte	Ppp3ca
Celf2.1	0	-1.01636	0.714	0.851	0	Astrocyte	Celf2
Gpm6b.2	0	-1.11708	0.402	0.613	0	Astrocyte	Gpm6b
Cacna1e.1	0	-1.14384	0.215	0.449	0	Astrocyte	Cacna1e
Kcnip4.1	0	-1.15841	0.648	0.833	0	Astrocyte	Kcnip4
Epha4.2	0	-1.20296	0.308	0.538	0	Astrocyte	Epha4
Cnksr2.2	0	-1.23859	0.289	0.505	0	Astrocyte	Cnksr2
Atp2b1.1	0	-1.44504	0.631	0.814	0	Astrocyte	Atp2b1
Nell2.2	0	-1.47106	0.339	0.635	0	Astrocyte	Nell2
Fam19a1.1	0	-1.63067	0.173	0.408	0	Astrocyte	Fam19a1
Slc17a7.2	0	-1.64705	0.346	0.697	0	Astrocyte	Slc17a7
Zbtb20.1	0	-1.79469	0.352	0.637	0	Astrocyte	Zbtb20
Arpp21.1	2.61312e-306	-1.23468	0.141	0.362	7.70791e-302	Astrocyte	Arpp21
Nptx1.2	8.05225e-306	-1.27432	0.149	0.367	2.37517e-301	Astrocyte	Nptx1
Robo1.2	4.77978e-303	0.925398	0.451	0.251	1.40989e-298	Astrocyte	Robo1
Abat	1.59174e-301	0.744547	0.171	0.053	4.69515e-297	Astrocyte	Abat
Atp1b1	3.11114e-298	0.583736	0.946	0.874	9.17692e-294	Astrocyte	Atp1b1
Zfp536	3.20812e-298	0.7684	0.174	0.054	9.46301e-294	Astrocyte	Zfp536
5330434G04Rik.1	3.81417e-297	0.878464	0.323	0.149	1.12507e-292	Astrocyte	5330434G04Rik
Myo16.1	5.12127e-294	0.761635	0.159	0.048	1.51062e-289	Astrocyte	Myo16
Dcx.1	1.86837e-291	0.759006	0.179	0.058	5.51114e-287	Astrocyte	Dcx
Sgcz.2	3.31972e-291	1.05543	0.383	0.198	9.79218e-287	Astrocyte	Sgcz
Magi1.1	1.22589e-284	0.76738	0.343	0.165	3.61601e-280	Astrocyte	Magi1
Lin28b	1.59368e-282	0.67282	0.11	0.026	4.70088e-278	Astrocyte	Lin28b
Slit3.1	9.61883e-280	-1.29836	0.144	0.352	2.83727e-275	Astrocyte	Slit3
Osbpl3	1.88952e-278	0.74132	0.153	0.046	5.57351e-274	Astrocyte	Osbpl3
Slc2a13.1	7.80481e-275	0.873726	0.378	0.196	2.30219e-270	Astrocyte	Slc2a13
Lmo7.2	1.86013e-273	-1.28676	0.088	0.285	5.48684e-269	Astrocyte	Lmo7
Cplx1.1	5.2719e-273	0.846523	0.266	0.116	1.55505e-268	Astrocyte	Cplx1
Mtss1	2.01259e-268	0.616283	0.14	0.04	5.93654e-264	Astrocyte	Mtss1
Garnl3.2	5.19268e-267	0.739781	0.244	0.101	1.53168e-262	Astrocyte	Garnl3
Rcan2	2.23558e-266	0.547514	0.131	0.036	6.5943e-262	Astrocyte	Rcan2
Zfp804b.1	2.10323e-263	1.1363	0.189	0.069	6.20391e-259	Astrocyte	Zfp804b
St8sia4	2.3406e-261	0.590206	0.127	0.035	6.90406e-257	Astrocyte	St8sia4
Dnm3.2	2.73288e-259	0.679187	0.33	0.159	8.06119e-255	Astrocyte	Dnm3
Icam5.1	3.06435e-259	-1.0941	0.131	0.331	9.03891e-255	Astrocyte	Icam5
Pde4d.2	4.38054e-259	0.794215	0.533	0.336	1.29213e-254	Astrocyte	Pde4d
Efna5.1	9.63479e-259	0.862908	0.176	0.061	2.84197e-254	Astrocyte	Efna5
Adra1a	2.69618e-257	0.712175	0.103	0.024	7.95292e-253	Astrocyte	Adra1a
Ccdc136	9.67086e-256	0.630015	0.133	0.039	2.85261e-251	Astrocyte	Ccdc136
Plcb4	4.05546e-252	0.665341	0.143	0.044	1.19624e-247	Astrocyte	Plcb4
Fnbp1l.1	3.02122e-248	0.782646	0.27	0.122	8.91169e-244	Astrocyte	Fnbp1l
Fgf13.1	1.33357e-247	1.12072	0.256	0.116	3.93363e-243	Astrocyte	Fgf13
Adarb2.2	1.751e-242	1.88176	0.311	0.167	5.16494e-238	Astrocyte	Adarb2
Kcna6.1	4.79076e-239	0.635637	0.238	0.101	1.41313e-234	Astrocyte	Kcna6
Rab3c.1	6.49193e-238	0.832227	0.329	0.169	1.91493e-233	Astrocyte	Rab3c
Baiap2.1	1.82329e-236	-1.01868	0.085	0.265	5.37817e-232	Astrocyte	Baiap2
Vstm2l	1.3207e-235	0.514327	0.189	0.071	3.89566e-231	Astrocyte	Vstm2l
Gria2.1	2.41241e-234	-0.562898	0.817	0.862	7.1159e-230	Astrocyte	Gria2
C1ql3.2	6.40111e-233	-1.2433	0.081	0.255	1.88814e-228	Astrocyte	C1ql3
Cdh13.2	1.1941e-232	0.864191	0.262	0.122	3.52224e-228	Astrocyte	Cdh13
Igfbp4.2	8.91291e-230	0.976936	0.232	0.101	2.62904e-225	Astrocyte	Igfbp4
Grin3a.2	7.4959e-228	0.953416	0.23	0.101	2.21107e-223	Astrocyte	Grin3a
Ttc3	2.35999e-227	0.523108	0.844	0.7	6.96128e-223	Astrocyte	Ttc3
Olfm1.1	5.07056e-227	-0.792944	0.709	0.788	1.49566e-222	Astrocyte	Olfm1
Dkk3.2	5.78468e-227	-1.1909	0.173	0.354	1.70631e-222	Astrocyte	Dkk3
Spock2.1	9.49369e-225	0.639454	0.57	0.387	2.80035e-220	Astrocyte	Spock2
Gprasp2.1	3.51678e-220	0.653188	0.218	0.093	1.03735e-215	Astrocyte	Gprasp2
Fstl5.2	2.75316e-219	0.857033	0.201	0.083	8.12099e-215	Astrocyte	Fstl5
Camk2a.1	1.47227e-218	-0.937385	0.255	0.435	4.34275e-214	Astrocyte	Camk2a
Slc35g2	2.95267e-218	0.578121	0.118	0.035	8.70948e-214	Astrocyte	Slc35g2
Tenm3.1	5.0539e-218	0.775158	0.455	0.277	1.49075e-213	Astrocyte	Tenm3
Sv2b.1	9.15514e-218	-1.05851	0.117	0.289	2.70049e-213	Astrocyte	Sv2b
Ank1	1.63497e-217	0.581339	0.11	0.031	4.82267e-213	Astrocyte	Ank1
Atp6ap2	2.30459e-215	0.710866	0.474	0.298	6.79784e-211	Astrocyte	Atp6ap2
Nrgn.1	4.00833e-215	-0.884104	0.305	0.483	1.18234e-210	Astrocyte	Nrgn
Rims2.1	4.31986e-215	0.698793	0.445	0.27	1.27423e-210	Astrocyte	Rims2
Slc8a2.2	6.10649e-215	-1.02604	0.174	0.353	1.80123e-210	Astrocyte	Slc8a2
Usp29.1	1.1733e-214	0.72105	0.186	0.074	3.4609e-210	Astrocyte	Usp29
Ryr3.1	2.48838e-213	-0.932576	0.255	0.437	7.33998e-209	Astrocyte	Ryr3
Fxyd6.2	6.31294e-213	1.09463	0.301	0.158	1.86213e-208	Astrocyte	Fxyd6
Kcnd2.2	5.76806e-211	-0.866962	0.496	0.64	1.7014e-206	Astrocyte	Kcnd2
Gprasp1	9.61233e-211	0.686296	0.512	0.332	2.83535e-206	Astrocyte	Gprasp1
Ptk2b.1	1.40901e-208	-1.04848	0.119	0.289	4.15615e-204	Astrocyte	Ptk2b
Hcn1.1	5.45864e-208	0.702084	0.449	0.277	1.61014e-203	Astrocyte	Hcn1
Grin2a.1	7.70883e-206	-0.832139	0.353	0.528	2.27387e-201	Astrocyte	Grin2a
Nrp1.1	8.37867e-206	-0.982546	0.169	0.346	2.47146e-201	Astrocyte	Nrp1
Gnas.1	1.48527e-205	0.635935	0.659	0.497	4.3811e-201	Astrocyte	Gnas
Aplp2	1.58388e-202	0.6624	0.624	0.453	4.67198e-198	Astrocyte	Aplp2
Galnt17.1	3.7234e-200	-1.03323	0.235	0.406	1.09829e-195	Astrocyte	Galnt17
Osbpl9.1	1.46443e-197	0.653251	0.265	0.13	4.31963e-193	Astrocyte	Osbpl9
Frmpd3	2.25295e-193	0.58219	0.127	0.042	6.64552e-189	Astrocyte	Frmpd3
Ptprt.2	5.76463e-193	0.901174	0.261	0.131	1.70039e-188	Astrocyte	Ptprt
Adora1.1	1.17223e-192	-1.06392	0.095	0.253	3.45771e-188	Astrocyte	Adora1
Laptm4b.1	6.28758e-192	0.700625	0.245	0.118	1.85465e-187	Astrocyte	Laptm4b
Ptchd4.1	5.03657e-191	0.679975	0.259	0.126	1.48564e-186	Astrocyte	Ptchd4
Slc35f1.2	1.00489e-190	0.687873	0.304	0.161	2.96411e-186	Astrocyte	Slc35f1
Gpr176	1.93735e-189	0.557514	0.105	0.031	5.7146e-185	Astrocyte	Gpr176
Cacna2d1.1	7.54716e-189	-0.536036	0.299	0.492	2.22619e-184	Astrocyte	Cacna2d1
Cttnbp2.1	2.4211e-188	-0.791602	0.523	0.646	7.14151e-184	Astrocyte	Cttnbp2
Ntm.1	2.1859e-186	0.609975	0.556	0.384	6.44776e-182	Astrocyte	Ntm
Lingo1.1	5.91554e-185	-0.940116	0.134	0.295	1.74491e-180	Astrocyte	Lingo1
Kalrn.1	8.49752e-185	-0.765164	0.422	0.574	2.50651e-180	Astrocyte	Kalrn
Dock4.2	1.73158e-183	-0.776948	0.37	0.533	5.10765e-179	Astrocyte	Dock4
Tanc1.1	1.67133e-180	-1.00978	0.066	0.21	4.92991e-176	Astrocyte	Tanc1
Cadm2.1	1.92224e-179	-0.677083	0.622	0.738	5.67004e-175	Astrocyte	Cadm2
Dab1.2	9.12982e-179	-0.784516	0.448	0.594	2.69302e-174	Astrocyte	Dab1
Ptprd.2	9.1834e-179	-0.67052	0.648	0.757	2.70883e-174	Astrocyte	Ptprd
Iqgap2.1	9.29392e-179	-1.01761	0.172	0.334	2.74143e-174	Astrocyte	Iqgap2
Rasgrp1.1	2.23961e-178	-0.946413	0.132	0.289	6.60618e-174	Astrocyte	Rasgrp1
Tspyl4.1	5.43874e-178	0.636395	0.306	0.167	1.60427e-173	Astrocyte	Tspyl4
Necab1	1.77008e-177	0.67619	0.144	0.055	5.2212e-173	Astrocyte	Necab1
Flrt2.1	3.94598e-177	0.710521	0.308	0.169	1.16395e-172	Astrocyte	Flrt2
Ache	2.38263e-176	0.45715	0.113	0.037	7.02803e-172	Astrocyte	Ache
Xkr4.2	1.23712e-175	0.669625	0.526	0.365	3.64912e-171	Astrocyte	Xkr4
Cntn5.1	7.95325e-174	0.892371	0.411	0.263	2.34597e-169	Astrocyte	Cntn5
Cntnap5c.2	2.16696e-173	0.665771	0.263	0.136	6.39189e-169	Astrocyte	Cntnap5c
Chd6.1	1.11968e-172	0.622789	0.418	0.261	3.30271e-168	Astrocyte	Chd6
App.1	1.80285e-172	0.458933	0.859	0.756	5.31788e-168	Astrocyte	App
Chga	2.44267e-170	0.596289	0.285	0.152	7.20514e-166	Astrocyte	Chga
Satb1.1	4.57108e-170	0.805463	0.225	0.111	1.34833e-165	Astrocyte	Satb1
Fchsd2.1	1.28251e-169	0.545543	0.215	0.101	3.78302e-165	Astrocyte	Fchsd2
Itpka.2	2.15806e-166	-0.938096	0.072	0.21	6.36564e-162	Astrocyte	Itpka
Spats2l	1.08267e-165	0.43461	0.104	0.034	3.19354e-161	Astrocyte	Spats2l
Pcdha1	3.63396e-164	0.587084	0.418	0.265	1.07191e-159	Astrocyte	Pcdha1
Chst1.1	3.05831e-163	-0.810852	0.222	0.38	9.02109e-159	Astrocyte	Chst1
Chn1.1	1.2876e-162	-0.774642	0.379	0.52	3.79805e-158	Astrocyte	Chn1
6430548M08Rik	1.63379e-162	0.580457	0.154	0.063	4.81919e-158	Astrocyte	6430548M08Rik
Gm49333	2.60012e-162	0.444833	0.106	0.035	7.66958e-158	Astrocyte	Gm49333
Cadm4.1	3.63821e-162	0.467404	0.361	0.211	1.07316e-157	Astrocyte	Cadm4
Brinp1.1	5.24795e-162	-0.865302	0.323	0.47	1.54799e-157	Astrocyte	Brinp1
A230006K03Rik.1	7.14077e-162	0.647363	0.332	0.194	2.10631e-157	Astrocyte	A230006K03Rik
Gabra3	1.44068e-159	0.572167	0.17	0.074	4.24958e-155	Astrocyte	Gabra3
Tbc1d9.1	8.58524e-159	0.565887	0.181	0.081	2.53239e-154	Astrocyte	Tbc1d9
Sox6	3.97701e-157	0.591103	0.134	0.052	1.1731e-152	Astrocyte	Sox6
Nfia.2	5.30802e-157	-1.01542	0.107	0.248	1.56571e-152	Astrocyte	Nfia
Nrn1.2	7.97066e-156	-0.93883	0.113	0.254	2.35111e-151	Astrocyte	Nrn1
Wasf1.1	1.31449e-155	-0.843054	0.212	0.362	3.87736e-151	Astrocyte	Wasf1
Pex5l.2	1.34114e-155	-1.12243	0.19	0.333	3.95597e-151	Astrocyte	Pex5l
Nyap2.1	5.19976e-155	0.74912	0.18	0.082	1.53377e-150	Astrocyte	Nyap2
Lrrc4c.1	1.06352e-154	0.69016	0.583	0.446	3.13706e-150	Astrocyte	Lrrc4c
Cntn6.1	3.59315e-154	0.569448	0.144	0.059	1.05987e-149	Astrocyte	Cntn6
Klf12.1	2.03998e-153	0.646655	0.236	0.122	6.01732e-149	Astrocyte	Klf12
Timp2	4.15246e-153	0.597198	0.499	0.343	1.22485e-148	Astrocyte	Timp2
Pcsk2.1	8.11325e-152	-0.800082	0.276	0.425	2.39316e-147	Astrocyte	Pcsk2
Syngr1	2.70126e-150	0.473537	0.405	0.254	7.96789e-146	Astrocyte	Syngr1
Plcxd3	2.71671e-150	0.626842	0.124	0.047	8.01347e-146	Astrocyte	Plcxd3
Tenm1.1	9.08001e-149	0.773833	0.365	0.229	2.67833e-144	Astrocyte	Tenm1
Ryr2.1	1.16917e-148	-0.79332	0.352	0.492	3.44869e-144	Astrocyte	Ryr2
Nme7	1.9074e-148	0.501001	0.621	0.468	5.62627e-144	Astrocyte	Nme7
Atp11b.1	3.34807e-148	0.593397	0.349	0.212	9.87579e-144	Astrocyte	Atp11b
Camk2d.1	7.03203e-148	0.537586	0.187	0.087	2.07424e-143	Astrocyte	Camk2d
Nlgn1.1	8.63028e-148	-0.559233	0.595	0.706	2.54567e-143	Astrocyte	Nlgn1
Pclo.2	2.6807e-147	0.621211	0.474	0.328	7.90725e-143	Astrocyte	Pclo
Stim2.1	3.12306e-147	-0.921437	0.159	0.301	9.21209e-143	Astrocyte	Stim2
CT025619.1	4.12362e-146	0.507394	0.125	0.048	1.21634e-141	Astrocyte	CT025619.1
Nsg1	1.36087e-145	0.54734	0.485	0.333	4.01416e-141	Astrocyte	Nsg1
Cygb	6.76143e-145	0.489819	0.125	0.048	1.99442e-140	Astrocyte	Cygb
Cbarp	8.31001e-145	0.59811	0.389	0.249	2.4512e-140	Astrocyte	Cbarp
Slit1.2	2.48748e-143	-0.841805	0.109	0.244	7.33733e-139	Astrocyte	Slit1
Podxl2	4.65906e-143	0.425455	0.176	0.081	1.37428e-138	Astrocyte	Podxl2
Scg2.1	7.94894e-143	0.696656	0.364	0.229	2.3447e-138	Astrocyte	Scg2
Ano3.1	2.24281e-142	-0.990004	0.132	0.268	6.61561e-138	Astrocyte	Ano3
Cacng2	2.85244e-142	0.566011	0.151	0.065	8.41384e-138	Astrocyte	Cacng2
Scg5.2	7.71182e-142	0.508899	0.478	0.326	2.27475e-137	Astrocyte	Scg5
Cacnb4.1	8.9927e-142	0.545497	0.395	0.252	2.65258e-137	Astrocyte	Cacnb4
Malat1.1	1.92736e-141	-0.417201	1	1	5.68513e-137	Astrocyte	Malat1
Slc1a2.2	1.75412e-140	-1.9084	0.321	0.444	5.17414e-136	Astrocyte	Slc1a2
Hs3st4.2	1.3255e-139	-1.07421	0.092	0.217	3.90983e-135	Astrocyte	Hs3st4
2010300C02Rik.2	3.22082e-139	-0.794519	0.1	0.23	9.50046e-135	Astrocyte	2010300C02Rik
Zmat4.1	3.02348e-138	0.70888	0.269	0.153	8.91836e-134	Astrocyte	Zmat4
Nptxr.1	6.47194e-138	-0.797947	0.25	0.387	1.90903e-133	Astrocyte	Nptxr
Spock1.2	8.86226e-138	0.559305	0.268	0.15	2.6141e-133	Astrocyte	Spock1
Zbtb18.1	1.34152e-137	-0.705176	0.071	0.193	3.95707e-133	Astrocyte	Zbtb18
Sdk1.1	7.81334e-137	0.559315	0.129	0.053	2.3047e-132	Astrocyte	Sdk1
Mirg.2	2.89614e-135	0.533549	0.263	0.147	8.54275e-131	Astrocyte	Mirg
Grb10	3.36366e-135	0.488923	0.121	0.048	9.92178e-131	Astrocyte	Grb10
Manba	2.60554e-133	0.447069	0.1	0.036	7.68557e-129	Astrocyte	Manba
Slc8a3	1.84343e-132	0.429054	0.12	0.047	5.43757e-128	Astrocyte	Slc8a3
Psd3.1	5.32451e-132	-0.789414	0.164	0.3	1.57057e-127	Astrocyte	Psd3
Olfm2	2.08267e-131	0.476101	0.128	0.053	6.14326e-127	Astrocyte	Olfm2
Eps8	7.32854e-131	0.476758	0.109	0.042	2.1617e-126	Astrocyte	Eps8
Ak5.1	9.89306e-131	-0.844967	0.131	0.261	2.91816e-126	Astrocyte	Ak5
Sntg1.1	1.44766e-130	0.569073	0.444	0.305	4.27017e-126	Astrocyte	Sntg1
Gabrb1.2	1.72983e-129	-0.711586	0.395	0.524	5.10249e-125	Astrocyte	Gabrb1
Mir124-2hg	4.21325e-129	0.50191	0.163	0.076	1.24278e-124	Astrocyte	Mir124-2hg
Pde1a.1	9.63177e-129	-0.88289	0.141	0.271	2.84108e-124	Astrocyte	Pde1a
Adgrb2.1	2.58719e-128	-0.692512	0.115	0.24	7.63144e-124	Astrocyte	Adgrb2
Bend6	4.0129e-128	0.562523	0.141	0.062	1.18369e-123	Astrocyte	Bend6
Zcchc18	1.24165e-127	0.527483	0.38	0.247	3.6625e-123	Astrocyte	Zcchc18
Vgf.1	1.10408e-126	0.617725	0.311	0.191	3.25671e-122	Astrocyte	Vgf
Lhfpl3.1	1.60888e-126	0.418247	0.153	0.07	4.7457e-122	Astrocyte	Lhfpl3
Enc1.1	2.3357e-126	-0.790564	0.174	0.305	6.88963e-122	Astrocyte	Enc1
Adcyap1r1.2	1.82798e-125	0.460631	0.31	0.184	5.39199e-121	Astrocyte	Adcyap1r1
Crym.1	4.03415e-125	-0.816678	0.083	0.2	1.18995e-120	Astrocyte	Crym
Esrrg.1	7.41048e-125	0.57712	0.149	0.068	2.18587e-120	Astrocyte	Esrrg
Sars	5.90961e-124	0.482118	0.227	0.123	1.74316e-119	Astrocyte	Sars
Hpca.1	6.68202e-124	-0.762455	0.32	0.442	1.97099e-119	Astrocyte	Hpca
Grm7.1	1.76021e-123	-0.624004	0.387	0.519	5.19209e-119	Astrocyte	Grm7
Tnrc6a	5.23064e-123	0.501316	0.255	0.145	1.54288e-118	Astrocyte	Tnrc6a
Syngr3	1.80292e-122	0.523254	0.305	0.186	5.31806e-118	Astrocyte	Syngr3
Fam131a.2	6.37612e-122	-0.721559	0.145	0.272	1.88077e-117	Astrocyte	Fam131a
Thrb.2	6.93689e-122	0.57853	0.238	0.133	2.04618e-117	Astrocyte	Thrb
Elavl4.1	1.25382e-121	0.544432	0.194	0.1	3.69839e-117	Astrocyte	Elavl4
Nrsn1	3.21915e-121	0.483812	0.137	0.061	9.49553e-117	Astrocyte	Nrsn1
Grid2.2	4.09052e-120	0.635941	0.387	0.261	1.20658e-115	Astrocyte	Grid2
Mast3.1	5.60648e-120	-0.796689	0.068	0.177	1.65374e-115	Astrocyte	Mast3
Gm26870.1	7.09189e-120	-1.03087	0.761	0.805	2.0919e-115	Astrocyte	Gm26870
Ppfia2.1	7.58247e-120	-0.787336	0.449	0.55	2.2366e-115	Astrocyte	Ppfia2
Sort1	2.33757e-119	-0.658184	0.266	0.396	6.89512e-115	Astrocyte	Sort1
Slc4a3	2.71498e-119	0.457412	0.191	0.098	8.00837e-115	Astrocyte	Slc4a3
Ttc39b	2.16604e-117	0.449661	0.13	0.057	6.38918e-113	Astrocyte	Ttc39b
Tmem179	7.37405e-117	0.533604	0.319	0.199	2.17512e-112	Astrocyte	Tmem179
Dlc1.1	1.50038e-116	0.614741	0.196	0.104	4.42566e-112	Astrocyte	Dlc1
Slc4a4.2	1.55161e-116	-1.10553	0.12	0.233	4.57678e-112	Astrocyte	Slc4a4
Camk2b.1	4.14006e-116	-0.727234	0.235	0.36	1.22119e-111	Astrocyte	Camk2b
Khdrbs3.2	6.1338e-116	-0.881841	0.229	0.352	1.80929e-111	Astrocyte	Khdrbs3
Enpp5	1.12623e-114	0.480546	0.315	0.197	3.32205e-110	Astrocyte	Enpp5
C530008M17Rik.1	2.00225e-114	0.537539	0.172	0.087	5.90604e-110	Astrocyte	C530008M17Rik
Gm20754.1	5.09879e-114	-0.801054	0.224	0.351	1.50399e-109	Astrocyte	Gm20754
Cpne7.2	6.81161e-114	-0.918846	0.112	0.226	2.00922e-109	Astrocyte	Cpne7
Nfib.1	7.81961e-114	-0.528832	0.321	0.46	2.30655e-109	Astrocyte	Nfib
Wipf3.1	1.24662e-113	-0.806186	0.147	0.268	3.67715e-109	Astrocyte	Wipf3
Cacna1b.2	8.29266e-113	0.487351	0.344	0.223	2.44609e-108	Astrocyte	Cacna1b
Evl	9.98869e-113	0.460794	0.161	0.079	2.94636e-108	Astrocyte	Evl
Fth1.2	1.07396e-112	-0.700508	0.312	0.435	3.16787e-108	Astrocyte	Fth1
Pcdh15.2	1.60735e-111	0.507851	0.33	0.211	4.74119e-107	Astrocyte	Pcdh15
Cyp7b1.1	3.90329e-111	-0.895621	0.055	0.154	1.15135e-106	Astrocyte	Cyp7b1
Prkcg.1	4.53026e-111	-0.740226	0.125	0.243	1.33629e-106	Astrocyte	Prkcg
Mdh1	1.29364e-110	0.503346	0.467	0.337	3.81584e-106	Astrocyte	Mdh1
Cpeb2	1.58304e-110	0.478357	0.223	0.125	4.66949e-106	Astrocyte	Cpeb2
Impad1	2.61953e-110	0.483033	0.235	0.134	7.72683e-106	Astrocyte	Impad1
Itga8.1	4.08138e-110	-0.772787	0.037	0.129	1.20388e-105	Astrocyte	Itga8
Arnt2.1	4.7791e-110	0.520832	0.189	0.1	1.40969e-105	Astrocyte	Arnt2
Rnf112.1	4.8423e-109	-0.667438	0.098	0.21	1.42833e-104	Astrocyte	Rnf112
Ppip5k2	9.86564e-109	0.45125	0.155	0.076	2.91007e-104	Astrocyte	Ppip5k2
Nrsn2	2.36258e-108	0.434614	0.144	0.068	6.9689e-104	Astrocyte	Nrsn2
Ctnna2.1	2.77692e-108	0.523393	0.599	0.481	8.19107e-104	Astrocyte	Ctnna2
Sphkap.1	7.85755e-108	-0.846412	0.171	0.29	2.31774e-103	Astrocyte	Sphkap
Lrrtm3.1	9.44862e-108	0.461615	0.188	0.099	2.78706e-103	Astrocyte	Lrrtm3
5730522E02Rik.2	4.48893e-107	-0.739341	0.162	0.283	1.3241e-102	Astrocyte	5730522E02Rik
Atp1a3	3.96205e-106	0.372713	0.603	0.467	1.16869e-101	Astrocyte	Atp1a3
Nek1.2	6.80041e-106	0.47073	0.266	0.16	2.00592e-101	Astrocyte	Nek1
Tspan13.1	7.07709e-106	-0.69525	0.298	0.415	2.08753e-101	Astrocyte	Tspan13
Gab2	1.24649e-105	0.419657	0.128	0.058	3.67678e-101	Astrocyte	Gab2
Bc1	5.50051e-105	0.35769	0.558	0.415	1.62248e-100	Astrocyte	Bc1
Apba1.1	7.599e-105	0.568815	0.211	0.118	2.24148e-100	Astrocyte	Apba1
Kcnq3	9.90794e-105	-0.71042	0.297	0.416	2.92254e-100	Astrocyte	Kcnq3
Impact	5.01793e-104	0.429231	0.271	0.164	1.48014e-99	Astrocyte	Impact
St6galnac5.1	8.17863e-104	-0.594363	0.346	0.47	2.41245e-99	Astrocyte	St6galnac5
Dock7.1	9.549e-104	0.463625	0.291	0.182	2.81667e-99	Astrocyte	Dock7
Endod1.1	5.24077e-103	0.400905	0.184	0.097	1.54587e-98	Astrocyte	Endod1
Klhl2.1	6.96502e-103	-0.665835	0.16	0.278	2.05447e-98	Astrocyte	Klhl2
Socs5	7.21981e-103	0.509136	0.131	0.061	2.12963e-98	Astrocyte	Socs5
Gm40841	8.9138e-103	0.412762	0.168	0.086	2.6293e-98	Astrocyte	Gm40841
Rtn4r	1.61363e-102	-0.565526	0.044	0.135	4.75973e-98	Astrocyte	Rtn4r
Islr2.2	2.44631e-102	-0.696354	0.097	0.204	7.21587e-98	Astrocyte	Islr2
Epb41l3	2.5334e-102	0.46239	0.242	0.143	7.47277e-98	Astrocyte	Epb41l3
Fgfr1.1	5.55023e-102	-0.75429	0.111	0.219	1.63715e-97	Astrocyte	Fgfr1
Mmd2.2	5.59569e-102	-0.724782	0.068	0.166	1.65056e-97	Astrocyte	Mmd2
Sesn3	1.39992e-101	0.488328	0.167	0.086	4.12934e-97	Astrocyte	Sesn3
Gpc6.2	2.39744e-101	0.607049	0.179	0.096	7.07173e-97	Astrocyte	Gpc6
Pknox2	3.0684e-101	0.480747	0.128	0.06	9.05086e-97	Astrocyte	Pknox2
Rev3l.1	3.16006e-101	0.455755	0.29	0.181	9.32124e-97	Astrocyte	Rev3l
Zwint.1	4.34188e-101	0.477057	0.394	0.273	1.28072e-96	Astrocyte	Zwint
Ptprk	3.19815e-100	-0.751381	0.104	0.21	9.43359e-96	Astrocyte	Ptprk
Pkp2.1	3.66641e-100	-0.720076	0.037	0.123	1.08148e-95	Astrocyte	Pkp2
Rfx3.2	4.6756e-100	-0.950749	0.167	0.276	1.37916e-95	Astrocyte	Rfx3
Fam20c	5.82634e-100	0.33482	0.11	0.048	1.7186e-95	Astrocyte	Fam20c
Chrm1.1	1.13239e-98	-0.678239	0.157	0.268	3.34022e-94	Astrocyte	Chrm1
Atp1a1.2	1.26851e-98	-0.567159	0.411	0.517	3.74172e-94	Astrocyte	Atp1a1
Alcam.1	1.3472e-98	0.671304	0.356	0.247	3.97384e-94	Astrocyte	Alcam
Lpgat1	1.39405e-98	0.482854	0.285	0.179	4.11203e-94	Astrocyte	Lpgat1
Gm21949.2	3.77711e-98	-0.547536	0.334	0.454	1.11413e-93	Astrocyte	Gm21949
Klf9.2	4.08351e-98	-0.84831	0.126	0.234	1.20451e-93	Astrocyte	Klf9
Grk3	8.73727e-98	0.429532	0.126	0.059	2.57723e-93	Astrocyte	Grk3
Stmn3	2.7408e-97	0.440213	0.5	0.375	8.08453e-93	Astrocyte	Stmn3
Cpne6.1	5.81779e-97	-0.682262	0.114	0.219	1.71607e-92	Astrocyte	Cpne6
Ahcyl2.1	6.11152e-97	-0.872717	0.206	0.314	1.80272e-92	Astrocyte	Ahcyl2
Fibcd1.2	6.89721e-97	-0.916924	0.059	0.15	2.03447e-92	Astrocyte	Fibcd1
Rgs8	1.0269e-96	0.512523	0.115	0.052	3.02904e-92	Astrocyte	Rgs8
Synpr.1	2.81035e-96	0.60316	0.367	0.256	8.28969e-92	Astrocyte	Synpr
Dock3.1	4.37401e-96	0.421302	0.461	0.333	1.2902e-91	Astrocyte	Dock3
Cadps.2	5.25322e-95	0.390883	0.563	0.431	1.54954e-90	Astrocyte	Cadps
Mkx	3.71027e-94	0.346326	0.123	0.057	1.09442e-89	Astrocyte	Mkx
Plekhg5.1	4.02102e-94	-0.709724	0.08	0.177	1.18608e-89	Astrocyte	Plekhg5
Ints6l.1	4.32324e-94	0.48565	0.201	0.114	1.27523e-89	Astrocyte	Ints6l
Dzip3	7.44292e-94	0.396311	0.379	0.259	2.19544e-89	Astrocyte	Dzip3
Tmx4	1.59058e-93	0.397725	0.357	0.24	4.69172e-89	Astrocyte	Tmx4
C1ql2.2	3.57131e-93	-0.85685	0.07	0.161	1.05343e-88	Astrocyte	C1ql2
Dock9.1	5.68108e-93	-0.684441	0.178	0.288	1.67575e-88	Astrocyte	Dock9
Neto2.2	6.78057e-93	0.473397	0.163	0.086	2.00006e-88	Astrocyte	Neto2
Olfm3	8.79152e-93	0.573742	0.122	0.058	2.59323e-88	Astrocyte	Olfm3
Reep5	1.06796e-92	0.448899	0.398	0.283	3.15016e-88	Astrocyte	Reep5
Gabra2.1	2.03142e-92	-0.589054	0.242	0.36	5.99208e-88	Astrocyte	Gabra2
Inpp5f	2.04827e-92	0.369834	0.189	0.104	6.04178e-88	Astrocyte	Inpp5f
Atp1b3	4.47652e-92	0.37144	0.28	0.175	1.32044e-87	Astrocyte	Atp1b3
Aplp1.2	1.79209e-91	-0.49569	0.572	0.648	5.28611e-87	Astrocyte	Aplp1
Mical2.1	4.42008e-91	-0.642554	0.161	0.269	1.30379e-86	Astrocyte	Mical2
Vstm2b	4.49022e-91	0.34256	0.123	0.059	1.32448e-86	Astrocyte	Vstm2b
Gm45846	5.09265e-91	0.432665	0.187	0.104	1.50218e-86	Astrocyte	Gm45846
Asic2.1	9.01352e-91	0.477446	0.397	0.285	2.65872e-86	Astrocyte	Asic2
Etv1	9.48939e-91	-0.691056	0.041	0.123	2.79908e-86	Astrocyte	Etv1
Rph3a	1.38342e-90	0.39562	0.163	0.087	4.08066e-86	Astrocyte	Rph3a
Zdhhc23.1	1.95194e-90	-0.573223	0.029	0.106	5.75763e-86	Astrocyte	Zdhhc23
Klhl32.1	1.08694e-89	0.428564	0.188	0.105	3.20615e-85	Astrocyte	Klhl32
Tbc1d30	2.52969e-89	0.414486	0.106	0.047	7.46184e-85	Astrocyte	Tbc1d30
Limch1.1	2.89275e-89	0.431583	0.327	0.219	8.53274e-85	Astrocyte	Limch1
Maged1.1	2.93486e-89	0.378133	0.502	0.378	8.65696e-85	Astrocyte	Maged1
Dzank1	9.5249e-89	0.441102	0.227	0.136	2.80956e-84	Astrocyte	Dzank1
R3hdm1	1.17582e-88	-0.680225	0.383	0.479	3.46832e-84	Astrocyte	R3hdm1
Plxdc2.1	2.51336e-88	0.446958	0.209	0.122	7.41365e-84	Astrocyte	Plxdc2
Hivep2.1	2.62938e-88	-0.610685	0.396	0.496	7.7559e-84	Astrocyte	Hivep2
Sorl1.1	3.51703e-88	-0.614006	0.246	0.356	1.03742e-83	Astrocyte	Sorl1
Chd3os	5.94022e-88	0.468158	0.137	0.069	1.75219e-83	Astrocyte	Chd3os
4930447C04Rik.2	1.16139e-87	0.420362	0.133	0.066	3.42574e-83	Astrocyte	4930447C04Rik
Dynll2	1.36609e-87	0.411419	0.277	0.177	4.02955e-83	Astrocyte	Dynll2
Raver2.2	3.11603e-87	-0.593104	0.031	0.107	9.19134e-83	Astrocyte	Raver2
Akap9	4.4075e-87	0.453775	0.251	0.156	1.30008e-82	Astrocyte	Akap9
Kat2b	6.31176e-87	0.321855	0.122	0.059	1.86178e-82	Astrocyte	Kat2b
Zfpm2.1	6.53209e-87	-0.807906	0.147	0.25	1.92677e-82	Astrocyte	Zfpm2
Car12.1	6.93569e-87	-0.632485	0.031	0.106	2.04582e-82	Astrocyte	Car12
4932438A13Rik	1.35601e-86	0.416317	0.388	0.274	3.99983e-82	Astrocyte	4932438A13Rik
Hrh3	1.49005e-86	0.315897	0.117	0.055	4.39519e-82	Astrocyte	Hrh3
Epha7.2	2.10427e-86	-0.733524	0.342	0.44	6.20696e-82	Astrocyte	Epha7
Sntb2.1	2.26807e-86	-0.683647	0.053	0.137	6.69012e-82	Astrocyte	Sntb2
Pcdh10.1	2.80813e-86	0.514095	0.232	0.143	8.28315e-82	Astrocyte	Pcdh10
Clmp.2	3.76406e-86	0.491334	0.142	0.073	1.11029e-81	Astrocyte	Clmp
Wls	4.65702e-86	0.396022	0.115	0.054	1.37368e-81	Astrocyte	Wls
Mmp17.1	5.17588e-86	-0.612453	0.172	0.278	1.52673e-81	Astrocyte	Mmp17
Arhgef28.1	6.67395e-86	-0.643595	0.069	0.158	1.96861e-81	Astrocyte	Arhgef28
Cd200	1.75377e-85	0.46325	0.179	0.101	5.17309e-81	Astrocyte	Cd200
Neurod2	4.16952e-85	-0.544752	0.041	0.119	1.22988e-80	Astrocyte	Neurod2
[truncated: 7,417 more rows]
